# Supplementary material for: Follicular Helper T-Cell-Based Classification of Endometrial Cancer Promotes Precise Checkpoint Immunotherapy and Provides Prognostic Stratification
Source: Front Immunol. 2022 Jan 7;12:788959. doi: 10.3389/fimmu.2021.788959 (PMC8777298; doi:10.3389/fimmu.2021.788959)
Supplement: Supplementary Figure 1 — (A–C) Kaplan-Meier curve of overall survival rates in EC patients with high- and low-immune (A) and stromal (B) and tumor purity (C) scores (p = 0.038, 0.39 and 0.428, respectively). (C, D) Distribution of the Immune score in groups with tumor stage (stage I, stage II, stage III, and stage IV) (C) and grade (G1, G2, G3) (D) Middle line: median; box edges: 25th and 75th percentiles, whiskers: most extreme points. *p < 0.05, Kruskal–Wallis test. [file DataSheet_1.zip]

Archive with 16 entries (15 files):
- New folder/
- New folder/Figure S1.pdf
- New folder/Figure S10.pdf
- New folder/Figure S11.pdf
- New folder/Figure S12.pdf
- New folder/Figure S13.pdf
- New folder/Figure S2.pdf
- New folder/Figure S3.pdf
- New folder/Figure S4.pdf
- New folder/Figure S5.pdf
- New folder/Figure S6.pdf
- New folder/Figure S7.pdf
- New folder/Figure S8.pdf
- New folder/Figure S9.pdf
- New folder/Supplymentary tables.xlsx
- New folder/Table S5.docx
