# Supplementary material for: Follicular Helper T-Cell-Based Classification of Endometrial Cancer Promotes Precise Checkpoint Immunotherapy and Provides Prognostic Stratification
Source: Front Immunol. 2022 Jan 7;12:788959. doi: 10.3389/fimmu.2021.788959 (PMC8777298; doi:10.3389/fimmu.2021.788959)
Supplement: Supplementary Figure 1 — (A–C) Kaplan-Meier curve of overall survival rates in EC patients with high- and low-immune (A) and stromal (B) and tumor purity (C) scores (p = 0.038, 0.39 and 0.428, respectively). (C, D) Distribution of the Immune score in groups with tumor stage (stage I, stage II, stage III, and stage IV) (C) and grade (G1, G2, G3) (D) Middle line: median; box edges: 25th and 75th percentiles, whiskers: most extreme points. *p < 0.05, Kruskal–Wallis test. [file DataSheet_1.zip › New folder/Supplymentary tables.xlsx]

## Sheet: Table S1
Table S1. Immune related genes from TIMER database
AZGP1
B2M
CALR
CANX
CD1A
CD1B
CD1C
CD1D
CD1E
CD4
CD8A
CD8B
CD74
CREB1
CTSB
CTSE
CTSL1
CTSS
FCER1G
FCGRT
PDIA3
HFE
HLA-A
HLA-B
HLA-C
HLA-DMA
HLA-DMB
HLA-DOA
HLA-DOB
HLA-DPA1
HLA-DPB1
HLA-DQA1
HLA-DQA2
HLA-DQB1
HLA-DRA
HLA-DRB1
HLA-DRB3
HLA-DRB4
HLA-DRB5
HLA-E
HLA-F
HLA-G
HLA-H
MR1
HSPA1A
HSPA1B
HSPA1L
HSPA2
HSPA4
HSPA5
HSPA6
HSPA8
HSP90AA1
HSP90AB1
ICAM1
IFNA1
IFNA2
IFNA4
IFNA5
IFNA6
IFNA7
IFNA8
IFNA10
IFNA13
IFNA14
IFNA16
IFNA17
IFNA21
IFNG
KIR2DL1
KIR2DL2
KIR2DL3
KIR2DL4
KIR2DS1
KIR2DS3
KIR2DS4
KIR2DS5
KIR3DL1
KIR3DL2
KLRC1
KLRC2
KLRC3
KLRD1
LTA
CIITA
MICA
MICB
NFYA
NFYB
NFYC
LGMN
PSMB8
PSMC1
PSMC2
PSMC3
PSMC4
PSMC5
PSMC6
PSMD1
PSMD2
PSMD3
PSMD4
PSMD5
PSMD7
PSMD8
PSMD10
PSMD11
PSMD13
PSME1
PSME1
PSME2
PSME2
RELB
RFX5
RFXAP
SLC10A2
TAP1
TAP2
TAPBP
THBS1
SHFM1
KLRC4
AP3B1
RFXANK
PSMD6
PSME3
PSMD14
CLEC4M
IFI30
PROCR
ADRM1
KIAA0368
TRPC4AP
CD209
UBXN1
ERAP1
TAPBPL
KIR2DL5A
ERAP2
ULBP3
ULBP2
ULBP1
KIR3DL3
RAET1E
RAET1L
UBR1
RAET1G
PDIA2
HAMP
PI3
CAMP
DEFB4
PPBP
REG3G
CXCL14
CXCL16
SLPI
IL8
CXCL10
CXCL9
CXCL5
CXCL11
CXCL6
CXCL1
CXCL12
CXCL13
CXCL2
PF4
XCL1
CXCL3
DEFB103A
CCL13
CCL1
DEFB1
CCL8
ELANE
DEFB103B
DEFA3
DEFA1
TMSB10
DEFA6
DEFA5
DEFA4
LCN2
LCN1
COLEC10
BPI
S100A9
S100A8
DCD
LCN6
S100A12
HTN3
LCN8
LOC728358
CCR10
CELA1
DEFB106A
PENK
BPIL2
MMP12
BPIL3
LEAP2
SFTPD
LCN9
BPIL1
PTGDS
TMSB4X
PGLYRP1
ZC3HAV1
TMSB15A
S100B
S100A13
S100A6
DEFB119
DEFB107A
DEFB105A
SERPIND1
DEFB129
DEFB127
S100P
S100A7
DEFB104A
DEFB126
DEFB106B
DEFB104B
DEFB107B
PGLYRP3
PGLYRP2
S100A10
S100A2
DEFB125
DEFB123
DEFB105B
DEFB132
C20orf185
LCN12
PGLYRP4
S100A11
S100A5
S100A3
S100A1
DEFB128
DEFB108B
HTN1
LMBR1L
S100A7A
DEFB118
COLEC12
TMSB4Y
DEFB131
DEFB134
DEFB130
DEFB124
DEFB121
DEFB116
DEFB115
DEFB114
DEFB113
DEFB112
DEFB110
TMSB15B
DEFB133
S100Z
MAVS
TMSL3
S100A14
LCN10
S100A16
DEFB137
DEFB136
DEFB117
DEFB111
ZC3HAV1L
S100A7L2
LOC731414
LOC730963
COLEC2
DEFB4P
C20orf186
IFNAR1
AZU1
LOC729523
LOC100130154
LOC100134379
LOC100134289
LOC100129216
DEFA1A3
LOC100131433
LCN1L1
S100G
LOC648637
LOC100130969
LOC100133267
LOC100133128
LOC100128174
TCHHL1
TINAGL1
IFNGR1
SLC22A17
WFIKKN1
WFDC2
IL6
UMODL1
TGFB1
PF4V1
MMP9
KAL1
TLR4
IFNG
SPAG11B
A2M
CTSL1
NFKB1
APOBEC3G
FABP6
NOD2
MBL2
SFTPA1B
RBP1
TLR2
SLC40A1
PLAU
IL1B
PAEP
HFE2
MUC5AC
CTSS
OBP2A
PLTP
MX1
DDX58
IL29
IRF3
SFTPA2
SFTPA2B
LPA
LBP
RBP4
SFTPA1
NOX4
LTF
IFNB1
RBP5
FABP7
FABP5
FABP3
FABP2
FABP4
R3HDML
C20orf71
C20orf114
OASL
CRABP2
CRABP1
RBP7
DUOX1
OBP2B
RBP2
LCN15
CETP
FABP12
FABP9
PLUNC
LCNL1
C8G
SPAG11A
PI15
NOX1
PMP2
APOD
ORM2
ORM1
TNF
CTSG
PRTN3
MAPK1
PML
AEN
CYBB
C20orf70
ISG20
BCL3
ISG20L2
NOX5
NOX3
DUOX2
TLR3
TFRC
IFIH1
LRP1
TRIM5
IDO1
GDF15
NEDD4
ADIPOQ
STAT3
STAT1
IL28A
SOCS3
SEMG1
TNFSF10
CCL20
SOCS1
RNASEL
IRF1
IL15
APOBEC3F
RARRES3
CHIT1
IFNA1
CD40
TLR7
PPIA
HFE
ZYX
NLRX1
PGC
VEGFA
IKBKE
ISG15
DHX58
TNFAIP3
TFR2
FCN2
MUC4
F2R
ELN
IL27
MAPT
LYZ
CCL5
LEP
CYLD
KLKB1
CST4
CSRP1
MAPK14
JUN
ITGAV
IRF5
CCR6
IL12B
TLR8
GNLY
CD81
EIF2AK2
APOM
CACYBP
NOD1
MAPK8
MAPK3
BST2
BPHL
PLA2G2A
GRN
NEWENTRY
PDGFRA
GNAI1
WNT5A
FURIN
ADAR
TYK2
NOS2
TRAF3
TPT1
TPM2
NEO1
AHNAK
TLR1
TK2
PRDX2
MX2
FGF2
FGA
TCF7L2
F2RL1
DAK
MSR1
NFKBIZ
LMBR1
SPINLW1
SRC
MPO
ELAVL1
ROBO3
SP1
SOD1
PDF
DLL4
ECD
SLC11A1
DMBT1
TMEM173
SKIV2L
SEMG2
LTA
DES
DCK
DAXX
TNFRSF10A
TNFRSF10B
EED
CCL4
LIMS1
LALBA
APOBEC3H
TMPRSS6
SPINK5
MARCO
BECN1
TNFSF11
KNG1
CSK
KLRK1
KCNH2
JUND
JAK1
CREB1
CLDN4
CCL28
RNASE3
RN7SL1
IRF7
IREB2
ILK
IL18
IL17A
LTB4R
APOBEC3A
MASP2
TRIM27
RELA
IL7R
IL1A
PTX3
IFNAR2
IFN1@
SYTL1
APOBEC3C
DDX17
PTGS2
HTR1A
2020-09-07
CD40LG
CD14
CD8A
CD4
MASP1
PROC
MAP2K2
MAP2K1
HRG
NDRG1
IRF9
TRIM22
LANCL1
PPP4C
HMOX1
HMGB1
HLA-B
RNASE7
ABCC4
HGF
HDAC1
IL28RA
PLSCR1
B2M
BACH2
TANK
PIK3CG
ARRB1
RSAD2
STAB2
TBK1
PDYN
PDGFRB
PDCD1
PCSK2
PCSK1
ARG2
AQP9
FASLG
APOH
BIRC5
ANXA6
IL22
VTN
VIM
VCAM1
PRDX1
GFAP
GBP2
ALB
SLC29A3
OAS1
AGER
UNC93B1
TNFSF4
NOS1
ACTG1
ACTA1
ACO1
SERPINA3
IL8RA
CCL15
CCL14
CCL4
CCL16
CCL19
CCL13
CCL18
CCL17
CCL26
CCL22
CCR3
CCL28
CCL4L2
CCBP2
CCR7
CCL27
CCR8
CCRL1
CCR10
CCL2
CCL21
CCL7
CCL5
CCL3
CCL20
CCL11
CCR5
CCL23
CCL25
CCL1
CCL3L3
CCL4L1
CXCL12
XCL1
CCL8
CCL3L1
CCR1
CCL24
XCL2
CXCL1
CXCL10
CXCR4
CXCL2
CXCR6
CCR4
CXCL11
FAM19A5
FAM19A3
FAM19A4
FAM19A1
FAM19A2
CCL14-CCL15
IL6
TNF
IL1B
IL18
PTK2B
VEGFA
IL4
CDH1
CD40
DEFB103A
F2RL1
MMP9
LTBP1
DEFB4
TNFSF10
IL13
IL10
IL2
PPARG
FGR
MIF
CRP
JAK2
IL1A
PTK2
PTGDR
CD86
HCK
ARRB1
GNAI1
VDR
OLR1
ADRBK1
TXK
RNASE2
CD79A
CD79B
LYN
SYK
BTK
BLNK
VAV3
VAV1
VAV2
RAC1
RAC2
RAC3
PPP3CA
PPP3CB
PPP3CC
CHP
PPP3R1
PPP3R2
CHP2
NFAT5
NFATC1
NFATC2
NFATC3
NFATC4
HRAS
KRAS
NRAS
FOS
JUN
CARD11
BCL10
MALT1
CHUK
IKBKB
IKBKG
NFKB1
RELA
NFKBIA
NFKBIB
NFKBIE
CD81
CD19
CR2
PIK3R5
PIK3R1
PIK3R2
PIK3R3
PIK3CA
PIK3CB
PIK3CD
PIK3CG
AKT3
AKT1
AKT2
GSK3B
INPP5D
CD22
CD72
PTPN6
LILRB3
FCGR2B
RASGRP3
PLCG2
PRKCB
IFITM1
IGH@
IGHA1
IGHA2
IGHD
IGHD@
IGHD1-1
IGHD1-14
IGHD1-20
IGHD1-26
IGHD1-7
IGHD2-15
IGHD2-2
IGHD2-21
IGHD2-8
IGHD3-10
IGHD3-16
IGHD3-22
IGHD3-3
IGHD3-9
IGHD4-11
IGHD4-17
IGHD4-23
IGHD4-4
IGHD5-12
IGHD5-18
IGHD5-24
IGHD5-5
IGHD6-13
IGHD6-19
IGHD6-25
IGHD6-6
IGHD7-27
IGHE
IGHG1
IGHG2
IGHG3
IGHG4
IGHJ@
IGHJ1
IGHJ2
IGHJ3
IGHJ4
IGHJ5
IGHJ6
IGHM
IGHV@
IGHV1-18
IGHV1-2
IGHV1-24
IGHV1-3
IGHV1-45
IGHV1-46
IGHV1-58
IGHV1-69
IGHV1-8
IGHV1-C
IGHV1-F
IGHV2-26
IGHV2-5
IGHV2-70
IGHV3-11
IGHV3-13
IGHV3-15
IGHV3-16
IGHV3-20
IGHV3-21
IGHV3-23
IGHV3-30
IGHV3-30-3
IGHV3-30-5
IGHV3-33
IGHV3-35
IGHV3-38
IGHV3-43
IGHV3-48
IGHV3-49
IGHV3-53
IGHV3-64
IGHV3-66
IGHV3-7
IGHV3-72
IGHV3-73
IGHV3-74
IGHV3-9
IGHV3-D
IGHV3-H
IGHV4-28
IGHV4-30-1
IGHV4-30-2
IGHV4-30-4
IGHV4-31
IGHV4-34
IGHV4-39
IGHV4-4
IGHV4-59
IGHV4-61
IGHV4-B
IGHV5-51
IGHV5-A
IGHV6-1
IGHV7-4-1
IGHV7-81
IGK@
IGKC
IGKDEL
IGKJ@
IGKJ1
IGKJ2
IGKJ3
IGKJ4
IGKJ5
IGKV@
IGKV1-12
IGKV1-13
IGKV1-16
IGKV1-17
IGKV1-27
IGKV1-33
IGKV1-37
IGKV1-39
IGKV1-5
IGKV1-6
IGKV1-8
IGKV1-9
IGKV1D-12
IGKV1D-13
IGKV1D-16
IGKV1D-17
IGKV1D-33
IGKV1D-37
IGKV1D-39
IGKV1D-42
IGKV1D-43
IGKV1D-8
IGKV2-24
IGKV2-28
IGKV2-30
IGKV2-40
IGKV2D-24
IGKV2D-28
IGKV2D-29
IGKV2D-30
IGKV2D-40
IGKV3-11
IGKV3-15
IGKV3-20
IGKV3-7
IGKV3D-11
IGKV3D-15
IGKV3D-20
IGKV3D-7
IGKV4-1
IGKV5-2
IGKV6-21
IGKV6D-21
IGKV6D-41
IGL@
IGLC@
IGLC1
IGLC2
IGLC3
IGLC6
IGLC7
IGLJ@
IGLJ1
IGLJ2
IGLJ3
IGLJ4
IGLJ5
IGLJ6
IGLJ7
IGLV@
IGLV1-36
IGLV1-40
IGLV1-44
IGLV1-47
IGLV1-50
IGLV1-51
IGLV10-54
IGLV11-55
IGLV2-11
IGLV2-14
IGLV2-18
IGLV2-23
IGLV2-33
IGLV2-8
IGLV3-1
IGLV3-10
IGLV3-12
IGLV3-16
IGLV3-19
IGLV3-21
IGLV3-22
IGLV3-25
IGLV3-27
IGLV3-32
IGLV3-9
IGLV4-3
IGLV4-60
IGLV4-69
IGLV5-37
IGLV5-39
IGLV5-45
IGLV5-48
IGLV5-52
IGLV6-57
IGLV7-43
IGLV7-46
IGLV8-61
IGLV9-49
C3
C5
CAMP
CCL1
CCL11
CCL13
CCL14
CCL14-CCL15
CCL15
CCL16
CCL17
CCL18
CCL19
CCL2
CCL20
CCL21
CCL22
CCL23
CCL24
CCL25
CCL26
CCL27
CCL28
CCL3
CCL3L1
CCL3L2
CCL3L3
CCL4
CCL4L1
CCL4L2
CCL5
CCL7
CCL8
CKLF
CMA1
CTSG
CX3CL1
CXCL1
CXCL10
CXCL11
CXCL12
CXCL13
CXCL14
CXCL16
CXCL17
CXCL2
CXCL3
CXCL5
CXCL6
CXCL9
CYR61
DEFA1
DEFA3
DEFA5
DEFB1
DEFB103A
DEFB104A
DEFB4
EDN1
EDN2
EDN3
FGF10
FGF2
HTN3
IL8
LECT2
PF4
PF4V1
PLAU
PPBP
PPBPL1
PROK2
RNASE2
SAA1
SAA2
SBDS
SEMA3A
SEMA3B
SEMA3C
SEMA3D
SEMA3E
SEMA3F
SEMA3G
SEMA4A
SEMA4B
SEMA4C
SEMA4D
SEMA4F
SEMA4G
SEMA5A
SEMA5B
SEMA6A
SEMA6B
SEMA6C
SEMA6D
SEMA7A
SLIT1
SLIT2
TNC
TYMP
XCL1
XCL2
C5AR1
CCBP2
CCR1
CCR10
CCR3
CCR4
CCR5
CCR6
CCR7
CCR8
CCR9
CCRL1
CCRL2
CMKLR1
CX3CR1
CXCR3
CXCR4
CXCR5
CXCR6
CXCR7
CYSLTR1
CYSLTR2
DARC
EDNRA
EDNRB
FPR1
FPR2
FPR2
GPR17
GPR32
GPR33
GPR44
GPR77
IL8RA
IL8RB
LTB4R
LTB4R2
PLAUR
PLXNA1
PLXNA2
PLXNA3
PLXNA4
PLXNB1
PLXNB2
PLXNB3
PLXNC1
PLXND1
PTAFR
ROBO1
ROBO2
ROBO3
RXFP3
XCR1
ADIPOQ
ADM
ADM2
AGRP
AGT
AMBN
AMELX
AMH
ANGPTL5
ANGPTL7
APLN
AREG
ARMET
ARMETL1
ARTN
AVP
AZU1
BDNF
BMP1
BMP10
BMP15
BMP2
BMP3
BMP4
BMP5
BMP6
BMP7
BMP8A
BMP8B
BTC
C19orf10
C3
C5
CALCA
CALCB
CAMP
CAT
CCK
CCL1
CCL11
CCL13
CCL14
CCL14-CCL15
CCL15
CCL16
CCL17
CCL18
CCL19
CCL2
CCL20
CCL21
CCL22
CCL23
CCL24
CCL25
CCL26
CCL27
CCL28
CCL3
CCL3L1
CCL3L2
CCL3L3
CCL4
CCL4L1
CCL4L2
CCL5
CCL7
CCL8
CD320
CD40LG
CD70
CECR1
CER1
CGA
CGB
CGB1
CGB2
CGB5
CGB7
CGB8
CHGA
CHGB
CKLF
CLCF1
CLEC11A
CMA1
CMTM1
CMTM2
CMTM3
CMTM4
CMTM5
CMTM6
CMTM7
CMTM8
CNTF
CORT
CRH
CSF1
CSF2
CSF3
CSH1
CSH2
CSHL1
CSPG5
CTF1
CTGF
CTSG
CX3CL1
CXCL1
CXCL10
CXCL11
CXCL12
CXCL13
CXCL14
CXCL16
CXCL17
CXCL2
CXCL3
CXCL5
CXCL6
CXCL9
CYR61
DEFA1
DEFA3
DEFA5
DEFB1
DEFB103A
DEFB104A
DEFB4
DKK1
EBI3
EDN1
EDN2
EDN3
EGF
EPGN
EPO
EREG
ESM1
FAM3B
FAM3C
FAM3D
FASLG
FGF1
FGF10
FGF11
FGF12
FGF13
FGF14
FGF16
FGF17
FGF18
FGF19
FGF2
FGF20
FGF21
FGF22
FGF23
FGF3
FGF4
FGF5
FGF6
FGF7
FGF8
FGF9
FIGF
FIGNL2
FLT3LG
FSHB
GAL
GALP
GAST
GCG
GDF1
GDF10
GDF11
GDF15
GDF2
GDF3
GDF5
GDF6
GDF7
GDF9
GDNF
GH1
GH2
GHRH
GHRL
GIP
GKN1
GMFB
GMFG
GNRH1
GNRH2
GPHA2
GPHB5
GPI
GREM1
GREM2
GRN
GRP
GUCA2A
HAMP
HBEGF
HDGF
HDGFRP3
HGF
HTN3
IAPP
IFNA1
IFNA10
IFNA13
IFNA14
IFNA16
IFNA17
IFNA2
IFNA21
IFNA4
IFNA5
IFNA6
IFNA7
IFNA8
IFNB1
IFNE
IFNG
IFNK
IFNW1
IGF1
IGF2
IL10
IL11
IL12A
IL12B
IL13
IL15
IL16
IL17A
IL17B
IL17C
IL17D
IL17F
IL18
IL19
IL1A
IL1B
IL1F10
IL1F5
IL1F6
IL1F7
IL1F8
IL1F9
IL1RN
IL2
IL20
IL21
IL22
IL23A
IL24
IL25
IL26
IL27
IL28A
IL28B
IL29
IL3
IL31
IL32
IL33
IL34
IL4
IL5
IL6
IL6ST
IL7
IL8
IL9
INHA
INHBA
INHBB
INHBC
INHBE
INS
INS-IGF2
INSL3
INSL4
INSL5
INSL6
JAG1
JAG2
KGFLP1
KGFLP2
KITLG
KL
LACRT
LECT2
LEFTY1
LEFTY2
LEP
LHB
LIF
LRSAM1
LTA
LTB
LTBP1
LTBP2
LTBP3
LTBP4
MDK
MIA
MIF
MLN
MSTN
NAMPT
NDP
NENF
NGF
NMB
NODAL
NOV
NPFF
NPPA
NPPB
NPPC
NPY
NRG1
NRG2
NRG3
NRG4
NRTN
NTF3
NTF4
NTS
NUDT6
OGN
OSGIN1
OSM
OSTN
OXT
P11
PDGFA
PDGFB
PDGFC
PDGFD
PDGFRA
PDGFRB
PDGFRL
PDYN
PENK
PF4
PF4V1
PGF
PLAU
PMCH
PNOC
POMC
PPBP
PPBPL1
PPBPL2
PPY
PRL
PRLH
PROK1
PROK2
PSPN
PTH
PTH2
PTHLH
PTN
PYY
QRFP
RABEP1
RABEP2
REG1A
RETN
RETNLB
RLN1
RLN2
RLN3
RNASE2
S100A6
SAA1
SAA2
SBDS
SCG2
SCGB3A1
SCT
SCYE1
SECTM1
SEMA3A
SEMA3B
SEMA3C
SEMA3D
SEMA3E
SEMA3F
SEMA3G
SEMA4A
SEMA4B
SEMA4C
SEMA4D
SEMA4F
SEMA4G
SEMA5A
SEMA5B
SEMA6A
SEMA6B
SEMA6C
SEMA6D
SEMA7A
SLIT1
SLIT2
SLURP1
SPP1
SST
STC1
STC2
TAC1
TDGF1
TDGF3
TG
TGFA
TGFB1
TGFB2
TGFB3
THPO
TNC
TNF
TNFRSF11B
TNFSF10
TNFSF11
TNFSF12
TNFSF13
TNFSF13B
TNFSF14
TNFSF15
TNFSF18
TNFSF4
TNFSF8
TNFSF9
TOR2A
TRH
TSHB
TSLP
TXLNA
TYMP
UCN
UCN2
UCN3
UTS2
UTS2D
VEGFA
VEGFB
VEGFC
VGF
VIP
XCL1
XCL2
ACVR1B
ACVR1C
ACVR2A
ACVR2B
ACVRL1
ADCYAP1R1
ADIPOR1
ADIPOR2
ADRB1
ADRB2
AGTR1
AGTR2
AMHR2
ANGPT1
ANGPT4
ANGPTL1
ANGPTL2
ANGPTL3
ANGPTL4
ANGPTL6
APLNR
AR
AVPR1A
AVPR1B
AVPR2
BMPR1A
BMPR1B
BMPR2
BRD8
C3AR1
C5AR1
CALCR
CALCRL
CCBP2
CCR1
CCR10
CCR3
CCR4
CCR5
CCR6
CCR7
CCR8
CCR9
CCRL1
CCRL2
CD40
CMKLR1
CNTFR
CRHR1
CRHR2
CRIM1
CRLF1
CRLF2
CRLF3
CSF1R
CSF2RA
CSF2RB
CSF3R
CX3CR1
CXCR3
CXCR4
CXCR5
CXCR6
CXCR7
CYSLTR1
CYSLTR2
DARC
EDNRA
EDNRB
EGFR
ENG
EPOR
ESR1
ESR2
ESRRA
ESRRB
ESRRG
FGFR1
FGFR2
FGFR3
FGFR4
FGFRL1
FLT1
FLT3
FLT4
FPR1
FPR2
FPR2
FSHR
GALR2
GALR3
GCGR
GHR
GHRHR
GHSR
GIPR
GLP1R
GLP2R
GNRHR
GPER
GPR17
GPR32
GPR33
GPR44
GPR77
HNF4A
HNF4G
HTR3A
HTR3B
HTR3C
HTR3D
HTR3E
IFNAR1
IFNAR2
IFNGR1
IFNGR2
IGF1R
IGF2R
IL10RA
IL10RB
IL11RA
IL11RB
IL12RB1
IL12RB2
IL13RA1
IL13RA2
IL15RA
IL15RB
IL17RA
IL17RB
IL17RC
IL17RD
IL17RE
IL18R1
IL18RAP
IL1R1
IL1R2
IL1RAP
IL1RL1
IL1RL2
IL20RA
IL20RB
IL21R
IL22RA1
IL22RA2
IL23R
IL27RA
IL28RA
IL2RA
IL2RB
IL2RG
IL31RA
IL3RA
IL4R
IL5RA
IL6R
IL7R
IL8RA
IL8RB
IL9R
INSR
KDR
LEPR
LGR4
LGR5
LGR6
LHCGR
LIFR
LTB4R
LTB4R2
LTBR
MC1R
MC2R
MC3R
MC4R
MCHR1
MCHR2
MET
MLNR
MPL
MTNR1A
MTNR1B
NGFR
NMBR
NPR1
NPR3
NR0B1
NR0B2
NR1D1
NR1D2
NR1H2
NR1H3
NR1H4
NR1I2
NR1I3
NR2C1
NR2C2
NR2E1
NR2E3
NR2F1
NR2F2
NR2F6
NR3C1
NR3C2
NR4A1
NR4A2
NR4A3
NR5A1
NR5A2
NR6A1
NRP1
NRP2
OGFR
OPRD1
OPRK1
OPRL1
OPRM1
OSMR
OXTR
PGR
PGRMC2
PLAUR
PLXNA1
PLXNA2
PLXNA3
PLXNA4
PLXNB1
PLXNB2
PLXNB3
PLXNC1
PLXND1
PPARA
PPARD
PPARG
PRLHR
PRLR
PTAFR
PTGDR
PTGDS
PTGER1
PTGER2
PTGER3
PTGER4
PTGFR
PTH1R
PTH2R
RARA
RARB
RARG
ROBO1
ROBO2
ROBO3
RORA
RORB
RORC
RXFP1
RXFP2
RXFP3
RXRA
RXRB
RXRG
S1PR1
S1PR2
SCTR
SDC1
SDC2
SDC3
SDC4
SORT1
SSTR1
SSTR2
SSTR5
ST2
TACR1
TEK
TGFBR1
TGFBR2
TGFBR3
THRA
THRB
TIE1
TNFRSF10A
TNFRSF10B
TNFRSF10C
TNFRSF10D
TNFRSF11A
TNFRSF12A
TNFRSF13B
TNFRSF13C
TNFRSF14
TNFRSF17
TNFRSF18
TNFRSF19
TNFRSF1A
TNFRSF1B
TNFRSF21
TNFRSF25
TNFRSF4
TNFRSF6B
TNFRSF8
TNFRSF9
TRHR
TSHR
TUBB3
VDR
VIPR1
VIPR2
XCR1
IFNA10
IFNA13
IFNA14
IFNA16
IFNA17
IFNA2
IFNA21
IFNA4
IFNA5
IFNA6
IFNA7
IFNA8
IFNB1
IFNE
IFNG
IFNK
IFNW1
IFNAR2
IFNGR1
IFNGR2
IL11
IL12A
IL12B
IL13
IL15
IL16
IL17A
IL17B
IL17C
IL17D
IL17F
IL18
IL19
IL1A
IL1B
IL1F10
IL1F5
IL1F6
IL1F7
IL1F8
IL1F9
IL1RN
IL2
IL20
IL21
IL22
IL23A
IL24
IL25
IL26
IL27
IL28A
IL28B
IL29
IL3
IL31
IL32
IL33
IL34
IL4
IL5
IL6
IL6ST
IL7
IL8
IL9
TXLNA
IL10RA
IL10RB
IL11RA
IL11RB
IL12RB1
IL12RB2
IL13RA1
IL13RA2
IL15RA
IL15RB
IL17RA
IL17RB
IL17RC
IL17RD
IL17RE
IL18R1
IL18RAP
IL1R1
IL1R2
IL1RAP
IL1RL1
IL1RL2
IL20RA
IL20RB
IL21R
IL22RA1
IL22RA2
IL23R
IL27RA
IL28RA
IL2RA
IL2RB
IL2RG
IL31RA
IL3RA
IL4R
IL5RA
IL6R
IL7R
IL8RA
IL8RB
IL9R
ST2
HLA-A
HLA-B
HLA-C
[truncated: 499 more rows]

## Sheet: Table S2
Table S2. IFNγ and CYT gene signatures
IFNγ	CYT
GBP4	GZMA
GBP5	PRF1
GBP1
STAT1
PTAFR
JAK2
JAK1
APBB2
PTPN1
CD38
OAS3
VCAM1
DGKI
CMAH
PIAS1
IL12RB2
CCL4
IRF3
HLA-DPA1
IFNG
CIITA
B2M
FCGR1A
GBP7
EGFL6
CTLA4
IFNGR1
CD44
HLA-DQA1
DPP4
SP100
IRF4
SGCB
FCGR1B
GBP6
OAS2
SUMO1
HLA-DQA2
DUSP5
ICAM1
IRF2
LTA
HLA-DPB1
LRRN3
SOCS3
HLA-DRB1
HLA-DRB5
IFNGR2
IRF1
APOD
CSF2
DOK5
MT2A
IRF9
NCAM1
CAMK2D
ATP9A
IRF7
OAS1
IRF8
GGT1
CD70
HLA-A
HLA-B
CAMK2B
ZBTB32
GBP2
HBEGF
IL22
CAMK2A
IRF6
SOCS1
BST2
HLA-C
OASL
PTPN6
HLA-F
HLA-G
IRF5
PML
SYNGR3
PTPN2
PRKCD
LRP8
BTG3
RAC2
CD19
PIK3R5
INPP5D
CD72
LILRB3
FCGR2B
PRKCB
TYMP
CCRL2
CMKLR1
CXCR3
FPR1
CD70
CSPG5
EBI3
GDF3
GMFG
IL16
IL32
LTB
NPPB
NPPC
NTF4
OGN
PRLH
RETN
SECTM1
TNFSF13B
TNFSF14
C3AR1
CNTFR
CSF1R
CSF2RA
CSF2RB
FGFR3
IL10RA
IL12RB1
IL15RA
IL18RAP
IL21R
IL2RA
IL2RB
IL2RG
TNFRSF17
TNFRSF1B
TNFRSF4
TNFRSF8
TNFRSF9
VIPR2
ITGAL
ITGB2
TYROBP
LCK
FCGR3A
FCGR3B
NCR3
CD247
ZAP70
LCP2
HCST
CD48
CD244
SH2D1A
GZMB
PRF1
CD3D
CD3E
CD3G
PTPRC
ITK
GRAP2
CD28
ICOS
CTLA4

## Sheet: Table S3
Table S3.The gene signatures of 30 immune cell types
aDC	B cells	CD8 T cells	Check-point	Cytotoxic cells	DC	Eosinophils	iDC	HLA	Macrophages	Mast cells	Neutrophils	NK CD56bright cells	NK CD56dim cells	NK cells	pDC	Plasma cells	T cells	T helper cells	Tcm	Tem	TFH	Tgd	Th1 cells	Th17 cells	Th2 cells	TIL	TReg	Type_I_IFN_Reponse	Type_II_IFN_Reponse
LAMP3	GLDC	DNAJB1	IDO1	RUNX3	HSD11B1	THBS1	BLVRB	HLA-E	CECR1	ABCC4	CD93	DUSP4	GTF3C1	IGFBP5	IL3RA	TXNDC5	ITM2A	UBE2L3	SLC7A6	TBCD	STK39	FEZ1	APOD	IL17RA	DHFR	ITM2C	FOXP3	DDX4	GPR146
CCL1	COCH	ZFP36L2	LAG3	DUSP2	CCL13	SIAH1	TACSTD2	HLA-DPB2	CTSB	MPO	MME	PLA2G6	KIR2DL3	MAPRE3		TNFRSF17	LCK	ANP32B	AQP3	TBC1D5	PTPN13	C1orf61	BST2	RORC	SNRPD1	CD38		IFIT1	SELP
IDO1	SLC15A2	VAMP2	CTLA4	GZMA	CD209	TGIF1	CSF1R	HLA-C	HLA-DRB6	SCG2	CSF3R	RRAD	KIR2DS5	ZNF747		MZB1	CD3E	NAP1L4	CLUAP1	NFATC4	CHGB	CD160	DPP4	IL17A	GSTA4	THEMIS2		IFIT2	AHR
OAS3	CR2	PPP1R2	TNFRSF9	GNLY	CCL22	HES1	F13A1	HLA-J	FCGR2A	MAOB	FCGR3B	FOXJ1	GZMB	XCL1		IGLV1-44	SKAP1	RPA1	FYB	PRKY	TOX	TCRDV2	CCL4		SMAD2	GLYR1		IFIT3
EBI3	HLA-DOB	TBCC	ICOS	ZBTB16	CCL17	KBTBD11	GSTT1	HLA-DQB1	TNFSF13B	VWA5A	TECPR2	XCL1	KIR3DS1	ZNF205		IGH	CD2	SEC24C	USP9Y	CCR2	CDK5R1	TRDC	SGCB		MB	ICOS		IRF7
	SPIB	LEPROTL1	CD80	KLRD1	PPFIBP2	THBS4	RAP1GAP	HLA-DQB2	SLAMF8	KIT	FPR1	MPPED1	KIR2DS2	TCTN2		IGJ	CD28	ITM2A	TXK	LTK	CXCL13	YME1L1	LRP8		CDC7	F5		ISG20
	PNOC	CAMLG	PDCD1LG2	APBA2	NPR1	KCNH2	VASH1	HLA-DQA2	IFI30	PTGS1	BST1	MUC3B	KIR3DL1	TRPV6		IGKC	CD96	SLC25A12	KLF12	MEFV	PVALB		BTG3		WDHD1	TIGIT		MX1
	BLK	KLF9	TIGIT	GZMH		ABHD2	FABP4	HLA-DQA1	CCR1	CALB2	S100A12	LPCAT4	TTC38	FGF18		IGHG3	CD3G	ASF1A	CASP8	DDX17	CXCR5		SYNGR3		CDC25C	KLRD1		MX2
	CD19	GADD45A	CD70	RORA		RNASE2	PREP	HLA-A	CD163	CPA3	SLC22A4	TRAPPC9	KIR2DS4	BCL2		GUSBP11	TRAC	ATF2	CEP68	SND1-IT1	MAF		CD38		PMCH	IRF4		RSAD2
	KIAA0125	CD8A	TNFSF9	NKG7		CLC	MMP12	HLA-DMA	ITGB2	CTSG	TNFRSF10C	MADD	KIR3DL3	TBXA2R		IGKV1D-13	PRKCQ	BATF	ATM	FLI1	PDCD1		CD70		CXCR6	PRKCQ		TNFSF10
	TNFRSF17	ZNF91	ICOSLG	CTSW		PTGDR2	CTNS	HLA-DOB	C1QB	TPSAB1	CYP4F3		PMEPA1	NCR1		IGLL5	SH2D1A	GOLGA8A	PCM1	AKT3	ICA1		DGKI		LAIR2	FCRL5
	GNG7	PF4	KIR3DL1	KLRB1		EMR1	SYT17	HLA-DRB1	C3AR1	SLC18A2	MGAM		S1PR5	CDC5L		IGLJ3	TRBC1	ICOS	CDC14A	EZR	LDLRAD4		LTA		PTGIS	SIRPG
	CCR9	THUMPD1	CD86	SIGIRR		CD101	CD1C	HLA-H	FCER1G	ADCYAP1	CXCR2		IL21R	MRC2		IGLC1	NCALD	CD28	NFATC3	YME1L1	MYO7A		IL12RB2		ANK1	LPXN
	BLNK	TSC22D3	PDCD1	KLRF1		SYNJ1	GUCA1A	HLA-B	TYROBP	TAL1	CXCR1			FZR1		IGLL3P	CD3D	FRYL	TIMM8A	GDPD5	TSHR		DUSP5		CENPF	IL2RG
	ABCB4	SLC16A7	LAIR1	APOL3		CCR3	CLEC10A	HLA-DRB5	TNFAIP2	SIGLEC6	FCAR			ALDH1B1			YME1L1	PPP2R5C	HNRNPH1		ST8SIA1		LRRN3		GATA3	CCL5
	MEF2C	GZMM	TNFRSF8			HIST1H1C	CD1B	HLA-DOA	SLC15A3	NR0B1	CEACAM3			ADARB1			CD6	SRSF10	CREBZF		MYO6		CSF2		EVI5	LCK
	IGHM	SIK1	TNFSF15			IL5RA	CH25H	HLA-DPB1	CD74	CEACAM8	LILRB2			PSMD4			TRDV3	LRBA	TXLNGY		SMAD1		IFNG		BIRC5	TRAF3IP3
	TCL1A	RBM3	TNFRSF14			GALC	PPARG	HLA-DRA	FCGR3B	HPGDS	FPR2			FUT5			TRAT1	FAM111A	CYLD		CHI3L2		CMAHP		PHEX	CD86
	BCL11A	APBA2	IDO2			CAT	CD1E	HLA-DRB6	CLEC7A	ELANE	KCNJ15			APBB2			BCL11B	NUP107	MAP3K1		PASK		ATP9A		SLC39A14	MAL
	MS4A1	HAUS3	CD276			TIPARP	ABCG2	HLA-L	TRPV2	HDC	G0S2			PDLIM4				PHF10	DOCK9		HIST1H4J		APBB2		MICAL2	LILRB1
	SCN3A	SF1	CD40			TKTL1	FZD2	HLA-F	NCKAP1L	TPSB2	ALPL			ZNF528				BORA	N4BP2L2-IT2		MKL2		DOK5		ADCY1	DOK2
	MICAL3	FLT3LG	TNFRSF4			LRP5L	CD1A	HLA-G	SPI1	MS4A2	SLC25A37			MCM3AP				DDX50	PCNX		POMT1		EGFL6		LIMA1	CD6
	IGHD	TMEM259	TNFSF14			RRP12	SLC7A8	HLA-DMB	CYBB	GATA2	CPPED1			LDB3					REPS1		MAGEH1		ZBTB32		NEIL3	PAG1
	AL928768.3 /// Ig alpha 1-[alpha]2m /// IGH	ZNF609	HHLA2			RCOR3	PDXK	HLA-DPA1	TYMP	HPGD	DYSF			GNAS					TRAF3IP3		HEY1		IL22		HELLS	LAX1
	IGKC	SRSF7	CD244			SMPD3	NUDT9		SNX10	PRG2	HPSE			TINAGL1					PHC3		SH3TC1		CTLA4		AHI1	PLEK
	LOC101929272	PRF1	CD274			CYSLTR2	MS4A6A		VSIG4	PPM1H	SIGLEC5			PRX					NMT2		B3GAT1		HBEGF		IL26	PIK3CD
	CD72	TMC6	HAVCR2			HRH4	HS3ST2		HK3	CMA1	VNN3			SLC30A5					KMT2A		KCNK5					SLAMF1
	IGLC1	KAT6A	CD27			ACACB	DCSTAMP		IGSF6	LINC01140	CRISPLD2			KANK2					SPDYE2		THADA					XCL1
	QRSL1	AES	BTLA			C9orf156	LMAN2L		MSR1	MLPH									STX16		SIRPG					GPR171
	OSBPL10	ZNF22	LGALS9			MYO15B			LILRB4	SLC24A3									NEFL		SLC7A10					XCL2
	BACH2	ABT1	TMIGD2						TBXAS1												KIAA1324					TBX21
	FCRL2	CDKN2AIP	CD28						CD300A												ZNF764					CD2
		PRR5	CD48						TLR8																	CD53
		LIME1	TNFRSF25						MNDA																	KLHL6
		MAPKAPK5-AS1	CD40LG						FCGR1B																	SLAMF6
			ADORA2A						FPR3																	CD40
			VTCN1						FCGR1A																	SIT1
			CD160						NPL																	TNFRSF4
			CD44						CD4																	CD79A
			TNFSF18						LY96																	CD247
			TNFRSF18						MYO1F																	LCP2
			BTNL2						CYTH4																	CD3D
			C10orf54						CD86																	CD27
			CD200R1						LAIR1																	SH2D1A
			TNFSF4						LAPTM5																	FYB
			CD200						PLA2G7																	ARHGAP30
			NRP1						BCL2A1																	ACAP1
									C2																	CST7
									ADORA3																	CD3G
									MAN2B1																	IL2RB
									ARRB2																	CD3E
									EMR2																	FCRL3
									DPYD																	CORO1A
									ADAMDEC1																	ITK
									GPNMB																	TCL1A
									MFSD1																	CYBB
									ITGAX																	CSF2RB
									CMKLR1																	IKZF1
									MS4A7																	NCF4
									TNFRSF1B																	DOCK2
									PLEKHO2																	CCR2
									MS4A4A																	PTPRC
									CTSS																	PLAC8
									AOAH																	NCKAP1L
									ITGAM																	IL7R
									CSF1R																	2020-09-06
									SLC31A2																	CD28
									C1QA																	STAT4
									SCPEP1																	CD8A
									C1orf54																	LY9
									TMEM140																	CD48
									C5AR1																	HCST
									NR1H3																	PTPRCAP
									ATP8B4																	SASH3
									LIPA																	ARHGAP25
									CD68																	LAT
									CCRL2																	TRAT1
									SLCO2B1																	IL10RA
									PILRA																	PAX5
									PSAP																	CCR7
									LILRB2																	DOCK11
									HCK																	PARVG
									THEMIS2																	SPNS1
									EMILIN2																	CD52
									LILRB3																	HCLS1
									FCN1																	ARHGAP9
									KIAA0930																	GIMAP6
									TPP1																	PRKCB
									LST1																	MS4A1
									AIF1																	GPR18
									LILRA6																	TBC1D10C
									CD93																	GVINP1
									RHOG																	P2RY8
									CD300LF																	EVI2B
									FGR																	VAMP5
									CD14																	KLRK1
									TIMP2																	SELL
									PLXDC2																	MPEG1
									CTSD																	MS4A6A
									HMOX1																	ARHGAP15
									C10orf54																	MFNG
									SLC7A7																	GZMK
									FES																	SELPLG
									GNS																	TARP
									VCAN																	GIMAP7
									TGFBI																	FAM65B
									NFAM1																	INPP5D
									PRAM1																	ITGA4
									LRRC25																	MZB1
									GRN																	GPSM3
									SERPINA1																	STK10
									PYCARD																	CLEC2D
									CD33																	IL16
									AGTRAP																	NLRC3
									NOTCH2																	GIMAP5
																										GIMAP4
																										IFFO1
																										CFH
																										PVRIG
																										CFHR1

## Sheet: Table S4
Table S4. TMB score of EC patients (n=520)
id	TMB
TCGA-2E-A9G8	2.28947
TCGA-4E-A92E	5.86842
TCGA-5B-A90C	1.86842
TCGA-5S-A9Q8	1.97368
TCGA-A5-A0G1	251.342
TCGA-A5-A0G2	660.579
TCGA-A5-A0G3	1.44737
TCGA-A5-A0G5	4.15789
TCGA-A5-A0G9	13.8158
TCGA-A5-A0GA	10.6053
TCGA-A5-A0GB	22.8158
TCGA-A5-A0GD	0.0263158
TCGA-A5-A0GE	0.921053
TCGA-A5-A0GH	15
TCGA-A5-A0GI	10.6842
TCGA-A5-A0GJ	2.18421
TCGA-A5-A0GM	1.34211
TCGA-A5-A0GN	1.71053
TCGA-A5-A0GP	48.3947
TCGA-A5-A0GQ	1.73684
TCGA-A5-A0GU	1.31579
TCGA-A5-A0GV	1.57895
TCGA-A5-A0GW	11.3947
TCGA-A5-A0GX	1.23684
TCGA-A5-A0R6	1.65789
TCGA-A5-A0R7	5.44737
TCGA-A5-A0R8	18.0526
TCGA-A5-A0R9	28.7105
TCGA-A5-A0RA	2.21053
TCGA-A5-A0VO	1.86842
TCGA-A5-A0VP	44.6842
TCGA-A5-A0VQ	12.7368
TCGA-A5-A1OF	385.763
TCGA-A5-A1OG	1.02632
TCGA-A5-A1OH	4.42105
TCGA-A5-A1OJ	1.84211
TCGA-A5-A1OK	2
TCGA-A5-A2K2	4.31579
TCGA-A5-A2K3	45.9737
TCGA-A5-A2K4	1.05263
TCGA-A5-A2K5	334.368
TCGA-A5-A2K7	26.1842
TCGA-A5-A3LO	1.15789
TCGA-A5-A3LP	1.97368
TCGA-A5-A7WJ	24.4211
TCGA-A5-A7WK	2.81579
TCGA-A5-AB3J	1.44737
TCGA-AJ-A23M	2.97368
TCGA-AJ-A23O	34.2632
TCGA-AJ-A2QK	2.34211
TCGA-AJ-A2QL	1.47368
TCGA-AJ-A2QM	6.31579
TCGA-AJ-A2QN	2.10526
TCGA-AJ-A2QO	48.7105
TCGA-AJ-A3BD	2.47368
TCGA-AJ-A3BF	1.13158
TCGA-AJ-A3BG	51.3158
TCGA-AJ-A3BI	1.31579
TCGA-AJ-A3BK	2.10526
TCGA-AJ-A3EJ	2.13158
TCGA-AJ-A3EK	212.263
TCGA-AJ-A3EL	297.763
TCGA-AJ-A3EM	2.07895
TCGA-AJ-A3I9	1.18421
TCGA-AJ-A3IA	9.28947
TCGA-AJ-A3NF	1.97368
TCGA-AJ-A3NG	2.57895
TCGA-AJ-A3NH
TCGA-AJ-A3OJ	35.0789
TCGA-AJ-A3OK	22.3158
TCGA-AJ-A3OL	13.5526
TCGA-AJ-A3QS	8.73684
TCGA-AJ-A3TW	3.89474
TCGA-AJ-A5DV	2.84211
TCGA-AJ-A5DW	132.763
TCGA-AJ-A8CT	23.3684
TCGA-AJ-A8CV	9.13158
TCGA-AJ-A8CW	28.6842
TCGA-AP-A051	255.895
TCGA-AP-A052	1.05263
TCGA-AP-A054	37.3421
TCGA-AP-A056	258.026
TCGA-AP-A059	331.553
TCGA-AP-A05A	2.21053
TCGA-AP-A05D	1.10526
TCGA-AP-A05H	2.10526
TCGA-AP-A05J	1.52632
TCGA-AP-A05N	8.57895
TCGA-AP-A05P	1.68421
TCGA-AP-A0L8	1.86842
TCGA-AP-A0L9	2.31579
TCGA-AP-A0LD	16.5263
TCGA-AP-A0LE	17.6579
TCGA-AP-A0LF	6.65789
TCGA-AP-A0LG	13.3947
TCGA-AP-A0LH	1.15789
TCGA-AP-A0LI	3.47368
TCGA-AP-A0LJ	1.18421
TCGA-AP-A0LL	1.97368
TCGA-AP-A0LM	378.5
TCGA-AP-A0LN	1.97368
TCGA-AP-A0LO	0.947368
TCGA-AP-A0LP	13.0526
TCGA-AP-A0LS	18.8684
TCGA-AP-A0LT	22.2895
TCGA-AP-A0LV	0.631579
TCGA-AP-A1DH	24.5
TCGA-AP-A1DK	379.079
TCGA-AP-A1DM	15.6053
TCGA-AP-A1DO	25.6842
TCGA-AP-A1DP	19.7895
TCGA-AP-A1DQ	0.973684
TCGA-AP-A1DR	32.9211
TCGA-AP-A1DV	426.579
TCGA-AP-A1E0	189.605
TCGA-AP-A1E1	22.3158
TCGA-AP-A1E3	1.42105
TCGA-AP-A1E4	0.947368
TCGA-AP-A5FX	1.42105
TCGA-AW-A1PO	2.71053
TCGA-AX-A05S	16.8158
TCGA-AX-A05T	1.60526
TCGA-AX-A05U	0.973684
TCGA-AX-A05W	2.21053
TCGA-AX-A05Y	5.73684
TCGA-AX-A05Z	243.895
TCGA-AX-A062	0.868421
TCGA-AX-A063	32.3421
TCGA-AX-A064	9.07895
TCGA-AX-A06B	1.39474
TCGA-AX-A06F	225.553
TCGA-AX-A06H	13.4737
TCGA-AX-A06J	1.89474
TCGA-AX-A06L	1.84211
TCGA-AX-A0IS	1.65789
TCGA-AX-A0IU	1.78947
TCGA-AX-A0IW	1.76316
TCGA-AX-A0J0	237.974
TCGA-AX-A0J1	166.526
TCGA-AX-A1C4	37.8421
TCGA-AX-A1C5	30.5263
TCGA-AX-A1C7	1.47368
TCGA-AX-A1C8	1.92105
TCGA-AX-A1C9	31.9211
TCGA-AX-A1CA	2.94737
TCGA-AX-A1CC	0.736842
TCGA-AX-A1CE	398.026
TCGA-AX-A1CF	3.89474
TCGA-AX-A1CI	1.34211
TCGA-AX-A1CJ	1.76316
TCGA-AX-A1CK	1.89474
TCGA-AX-A1CN	1.05263
TCGA-AX-A1CP	0.842105
TCGA-AX-A1CR	1.92105
TCGA-AX-A2H4	6.23684
TCGA-AX-A2H5	1.47368
TCGA-AX-A2H7	3.18421
TCGA-AX-A2H8	1.86842
TCGA-AX-A2HA	67.4737
TCGA-AX-A2HC	483.158
TCGA-AX-A2HD	291.342
TCGA-AX-A2HF	0.736842
TCGA-AX-A2HG	34.3684
TCGA-AX-A2HH	1.36842
TCGA-AX-A2HJ	65.1842
TCGA-AX-A2HK	2.26316
TCGA-AX-A2IN	21.0263
TCGA-AX-A2IO	13.7105
TCGA-AX-A3FS	33
TCGA-AX-A3FT	51.5263
TCGA-AX-A3FW	1.81579
TCGA-AX-A3FX	2.28947
TCGA-AX-A3FZ	1.42105
TCGA-AX-A3G1	1.89474
TCGA-AX-A3G3	5.55263
TCGA-AX-A3G4	1.68421
TCGA-AX-A3G6	2.47368
TCGA-AX-A3G7	1.02632
TCGA-AX-A3G8	33.8421
TCGA-AX-A3G9	30.6053
TCGA-AX-A3GB	2.73684
TCGA-AX-A3GI	1.81579
TCGA-B5-A0JN	4.23684
TCGA-B5-A0JR	20.5263
TCGA-B5-A0JS	0.842105
TCGA-B5-A0JT	1.65789
TCGA-B5-A0JU	19.8421
TCGA-B5-A0JV	11.2895
TCGA-B5-A0JX	4.15789
TCGA-B5-A0JY	289.632
TCGA-B5-A0JZ	17.8684
TCGA-B5-A0K0	0.684211
TCGA-B5-A0K1	1.26316
TCGA-B5-A0K2	9.57895
TCGA-B5-A0K3	1.57895
TCGA-B5-A0K4	1.52632
TCGA-B5-A0K6	12
TCGA-B5-A0K7	1.36842
TCGA-B5-A0K8	1.26316
TCGA-B5-A0K9	24.7105
TCGA-B5-A0KB	1.28947
TCGA-B5-A11E	273.684
TCGA-B5-A11F	21.2895
TCGA-B5-A11G	17.8421
TCGA-B5-A11H	32.3947
TCGA-B5-A11I	25.5789
TCGA-B5-A11J	13.9737
TCGA-B5-A11L	3.71053
TCGA-B5-A11M	1.15789
TCGA-B5-A11N	60.6579
TCGA-B5-A11O	2.84211
TCGA-B5-A11P	1.60526
TCGA-B5-A11Q	1.26316
TCGA-B5-A11R	19.5526
TCGA-B5-A11S	1.42105
TCGA-B5-A11U	11.8158
TCGA-B5-A11V	18.3684
TCGA-B5-A11W	2.13158
TCGA-B5-A11X	1.76316
TCGA-B5-A11Y	33.2632
TCGA-B5-A11Z	9.34211
TCGA-B5-A121	1
TCGA-B5-A1MR	216.684
TCGA-B5-A1MS	1.68421
TCGA-B5-A1MU	0.921053
TCGA-B5-A1MV	2.26316
TCGA-B5-A1MW	23.9737
TCGA-B5-A1MX	230.421
TCGA-B5-A1MY	1.36842
TCGA-B5-A1MZ	1.71053
TCGA-B5-A1N2	4.31579
TCGA-B5-A3F9	1.97368
TCGA-B5-A3FA	376
TCGA-B5-A3FB	1.73684
TCGA-B5-A3FC	445.079
TCGA-B5-A3FD	1.60526
TCGA-B5-A3FH	1.21053
TCGA-B5-A3S1	3.31579
TCGA-B5-A5OC	43.1053
TCGA-B5-A5OD	1.81579
TCGA-B5-A5OE	2.34211
TCGA-BG-A0LW	1.18421
TCGA-BG-A0LX	14.8421
TCGA-BG-A0M0	4.76316
TCGA-BG-A0M2	0.894737
TCGA-BG-A0M3	1.92105
TCGA-BG-A0M4	18.8421
TCGA-BG-A0M6	1.26316
TCGA-BG-A0M7	2
TCGA-BG-A0M8	2.55263
TCGA-BG-A0M9	1.86842
TCGA-BG-A0MA	1.36842
TCGA-BG-A0MC	1.44737
TCGA-BG-A0MG	5.34211
TCGA-BG-A0MI	1.68421
TCGA-BG-A0MK	2.63158
TCGA-BG-A0MO	1.36842
TCGA-BG-A0MQ	25.9474
TCGA-BG-A0MS	16.6053
TCGA-BG-A0MT	1.02632
TCGA-BG-A0MU	6.18421
TCGA-BG-A0RY	2.15789
TCGA-BG-A0VT	1.05263
TCGA-BG-A0VV	1.31579
TCGA-BG-A0VW	13.9474
TCGA-BG-A0VX	5.73684
TCGA-BG-A0VZ	10.2895
TCGA-BG-A0W1	2
TCGA-BG-A0W2	1.68421
TCGA-BG-A0YU	4.86842
TCGA-BG-A0YV	3.60526
TCGA-BG-A186	0.973684
TCGA-BG-A187	2.52632
TCGA-BG-A18A	1.71053
TCGA-BG-A18B	12.3421
TCGA-BG-A18C	1.44737
TCGA-BG-A220	31.6579
TCGA-BG-A221	44.7632
TCGA-BG-A222	167.421
TCGA-BG-A2AE	1.76316
TCGA-BG-A2L7	26.4474
TCGA-BG-A3EW	19.6053
TCGA-BG-A3PP	1.65789
TCGA-BK-A0C9	19.4737
TCGA-BK-A0CA	1.57895
TCGA-BK-A0CB	3.86842
TCGA-BK-A0CC	2.23684
TCGA-BK-A139	4.65789
TCGA-BK-A13B	29
TCGA-BK-A13C	1.10526
TCGA-BK-A26L	2.68421
TCGA-BK-A4ZD	2.47368
TCGA-BK-A56F	1.92105
TCGA-BK-A6W3	155.474
TCGA-BK-A6W4	0.789474
TCGA-BS-A0T9	1.68421
TCGA-BS-A0TA	15.2895
TCGA-BS-A0TC	43.7632
TCGA-BS-A0TD	2.63158
TCGA-BS-A0TE	9.39474
TCGA-BS-A0TG	1.28947
TCGA-BS-A0TI	2.73684
TCGA-BS-A0TJ	23.8158
TCGA-BS-A0U5	1.65789
TCGA-BS-A0U7	6.05263
TCGA-BS-A0U8	13.6842
TCGA-BS-A0UA	10.3684
TCGA-BS-A0UF	267.579
TCGA-BS-A0UJ	77.4737
TCGA-BS-A0UL	11.8684
TCGA-BS-A0UM	14.5526
TCGA-BS-A0UT	15.8158
TCGA-BS-A0UV	279.342
TCGA-BS-A0V4	13.7105
TCGA-BS-A0V6	1.52632
TCGA-BS-A0V7	1.73684
TCGA-BS-A0V8	2.39474
TCGA-BS-A0VI	12.8158
TCGA-BS-A0WQ	1.39474
TCGA-D1-A0ZN	1.10526
TCGA-D1-A0ZO	19.0263
TCGA-D1-A0ZP	15.0263
TCGA-D1-A0ZR	14.4211
TCGA-D1-A0ZS	13.3947
TCGA-D1-A0ZU	15.1579
TCGA-D1-A0ZV	3.65789
TCGA-D1-A0ZZ	7.92105
TCGA-D1-A101	14.7895
TCGA-D1-A102	28.6316
TCGA-D1-A103	220.158
TCGA-D1-A15V	1.18421
TCGA-D1-A15W	1.84211
TCGA-D1-A15X	47
TCGA-D1-A15Z	2.05263
TCGA-D1-A160	16.7368
TCGA-D1-A161	2.47368
TCGA-D1-A163	18.9211
TCGA-D1-A165	1.60526
TCGA-D1-A167	46.8421
TCGA-D1-A168	1.52632
TCGA-D1-A169	1.5
TCGA-D1-A16B	1.39474
TCGA-D1-A16D	1.26316
TCGA-D1-A16E	1.57895
TCGA-D1-A16F	15.8421
TCGA-D1-A16G	1.10526
TCGA-D1-A16I	1
TCGA-D1-A16J	6.15789
TCGA-D1-A16N	4.21053
TCGA-D1-A16O	0.868421
TCGA-D1-A16Q	0.973684
TCGA-D1-A16R	1.28947
TCGA-D1-A16S	1.73684
TCGA-D1-A16V	1.39474
TCGA-D1-A16X	93.5789
TCGA-D1-A16Y	32.5526
TCGA-D1-A174	25.7895
TCGA-D1-A176	13.1316
TCGA-D1-A177	24.6316
TCGA-D1-A17A	7.71053
TCGA-D1-A17B	8.13158
TCGA-D1-A17C	1.42105
TCGA-D1-A17D	15.0263
TCGA-D1-A17F	6.65789
TCGA-D1-A17H	20.9737
TCGA-D1-A17K	1.65789
TCGA-D1-A17L	1.78947
TCGA-D1-A17M	13
TCGA-D1-A17N	0.815789
TCGA-D1-A17Q	182.474
TCGA-D1-A17R	7.78947
TCGA-D1-A17S	1.26316
TCGA-D1-A17T	2.07895
TCGA-D1-A17U	12.8947
TCGA-D1-A1NS	11.1316
TCGA-D1-A1NU	2.47368
TCGA-D1-A1NW	1.5
TCGA-D1-A1NX	1.28947
TCGA-D1-A1NY	25.6316
TCGA-D1-A1NZ	30.9737
TCGA-D1-A1O0	2.07895
TCGA-D1-A1O5	2
TCGA-D1-A1O7	12.4474
TCGA-D1-A1O8	2.07895
TCGA-D1-A2G0	36.7895
TCGA-D1-A2G5	7.78947
TCGA-D1-A2G6	2.71053
TCGA-D1-A2G7	1.73684
TCGA-D1-A3DA	2.68421
TCGA-D1-A3DG	4.26316
TCGA-D1-A3DH	3.63158
TCGA-D1-A3JP	1.52632
TCGA-D1-A3JQ	1.05263
TCGA-DF-A2KN	178.079
TCGA-DF-A2KR	3.65789
TCGA-DF-A2KS	4.47368
TCGA-DF-A2KU	356.868
TCGA-DF-A2KV	55.8158
TCGA-DF-A2KZ	26.2368
TCGA-DF-A2L0	1.63158
TCGA-DI-A0WH	16.9211
TCGA-DI-A1BU	296.921
TCGA-DI-A1BY	2.15789
TCGA-DI-A1NN	1.34211
TCGA-DI-A1NO	8.92105
TCGA-DI-A2QT	0.973684
TCGA-DI-A2QU	2.02632
TCGA-DI-A2QY	3.55263
TCGA-E6-A1LX	460.605
TCGA-E6-A1LZ	7.26316
TCGA-E6-A1M0	75.0526
TCGA-E6-A2P8	24.6842
TCGA-E6-A2P9	38.1316
TCGA-E6-A8L9	1.84211
TCGA-EC-A1NJ	11.1316
TCGA-EC-A1QX	25.3947
TCGA-EC-A24G	40.0526
TCGA-EO-A1Y5	2.02632
TCGA-EO-A1Y7	1.63158
TCGA-EO-A1Y8	1.44737
TCGA-EO-A22R	464.211
TCGA-EO-A22S	29.7368
TCGA-EO-A22T	41.3158
TCGA-EO-A22U	468.5
TCGA-EO-A22X	361.237
TCGA-EO-A22Y	1.94737
TCGA-EO-A2CG	1.21053
TCGA-EO-A2CH	1.44737
TCGA-EO-A3AS	6
TCGA-EO-A3AU	29.7368
TCGA-EO-A3AV	173.684
TCGA-EO-A3AY	150.526
TCGA-EO-A3AZ	39.2895
TCGA-EO-A3B0	424.684
TCGA-EO-A3B1	1.39474
TCGA-EO-A3KU	2.02632
TCGA-EO-A3KW	1.71053
TCGA-EO-A3KX	136.316
TCGA-EO-A3L0	2.89474
TCGA-EY-A1G7	3.65789
TCGA-EY-A1G8	103.289
TCGA-EY-A1GC	1.36842
TCGA-EY-A1GD	44.3684
TCGA-EY-A1GE	1.42105
TCGA-EY-A1GF	16.0263
TCGA-EY-A1GH	2.05263
TCGA-EY-A1GI	177.263
TCGA-EY-A1GK	36.9211
TCGA-EY-A1GL	1.47368
TCGA-EY-A1GM	1.21053
TCGA-EY-A1GO	11.4737
TCGA-EY-A1GP	1.23684
TCGA-EY-A1GQ	18.8947
TCGA-EY-A1GR	1.71053
TCGA-EY-A1GS	9.97368
TCGA-EY-A1GT	2.47368
TCGA-EY-A1GU	50.1579
TCGA-EY-A1GV	1.21053
TCGA-EY-A1GW	2.02632
TCGA-EY-A1GX	2.76316
TCGA-EY-A1H0	16.2895
TCGA-EY-A210	1.23684
TCGA-EY-A212	1.65789
TCGA-EY-A214	1.89474
TCGA-EY-A215	183.447
TCGA-EY-A2OM	28.3947
TCGA-EY-A2ON	2.39474
TCGA-EY-A2OP	19.7895
TCGA-EY-A2OQ	1.63158
TCGA-EY-A3L3	2.02632
TCGA-EY-A3QX	2
TCGA-EY-A4KR	3
TCGA-EY-A547	6.92105
TCGA-EY-A548	24.8421
TCGA-EY-A549	46.8421
TCGA-EY-A54A	3.55263
TCGA-EY-A5W2	33.8947
TCGA-EY-A72D	1.52632
TCGA-FI-A2CX	0.552632
TCGA-FI-A2CY	1.21053
TCGA-FI-A2D0	235.474
TCGA-FI-A2D2	1.15789
TCGA-FI-A2D4	15.7368
TCGA-FI-A2D5	489.842
TCGA-FI-A2D6	28.3947
TCGA-FI-A2EU	1.63158
TCGA-FI-A2EW	2.86842
TCGA-FI-A2EX	1.68421
TCGA-FI-A2EY	3.44737
TCGA-FI-A2F4	81.3421
TCGA-FI-A2F8	2.31579
TCGA-FI-A2F9	1.60526
TCGA-FI-A3PV	2.57895
TCGA-FI-A3PX	3.18421
TCGA-H5-A2HR	1.78947
TCGA-JU-AAVI	1.92105
TCGA-K6-A3WQ	1.31579
TCGA-KJ-A3U4	1.65789
TCGA-KP-A3VZ	3.55263
TCGA-KP-A3W0	1.21053
TCGA-KP-A3W1	1.78947
TCGA-KP-A3W3	1.31579
TCGA-KP-A3W4	1.71053
TCGA-PG-A5BC	1.47368
TCGA-PG-A6IB	16.9211
TCGA-PG-A7D5	1.39474
TCGA-PG-A914	5.07895
TCGA-PG-A915	2.76316
TCGA-PG-A916	1.42105
TCGA-PG-A917	31.7632
TCGA-QF-A5YS	63.0526
TCGA-QF-A5YT	0.184211
TCGA-QS-A5YQ	38.2368
TCGA-QS-A5YR	10.5263
TCGA-QS-A744	2.34211
TCGA-QS-A8F1	2.31579
TCGA-SJ-A6ZI	51.5526
TCGA-SJ-A6ZJ	2.15789
TCGA-SL-A6J9	1.63158
TCGA-SL-A6JA	32.3947

## Sheet: Table S6
Table S6. ssGSEA score of EC patients (n=520)
id	aDC	B cells	CD8 T cells	Check-point	Cytotoxic cells	DC	Eosinophils	iDC	HLA	Macrophages	Mast cells	Neutrophils	NK CD56bright cells	NK CD56dim cells	NK cells	pDC	Plasma cells	T cells	T helper cells	Tcm	Tem	TFH	Tgd	Th1 cells	Th17 cells	Th2 cells	TIL	TReg	Type_I_IFN_Reponse	Type_II_IFN_Reponse
TCGA-2E-A9G8	0.583734	0.223667	0.644728	0.353306	0.463634	0.34003	0.425001	0.422007	0.829775	0.524693	0.243805	0.253469	0.560469	0.333442	0.568995	0.69522	0.552999	0.433827	0.663268	0.475096	0.515505	0.37269	0.0866713	0.402729	0.17608	0.431618	0.38109	0.354828	0.79516	0.380604
TCGA-4E-A92E	0.618127	0.227151	0.695191	0.397694	0.448769	0.259937	0.443886	0.51486	0.902679	0.614382	0.351886	0.347592	0.493149	0.484909	0.60598	0.375772	0.403335	0.509446	0.692201	0.523205	0.554284	0.483848	0.0775165	0.392743	0.42231	0.38857	0.4245	0.301339	0.685972	0.516383
TCGA-5B-A90C	0.485943	0.281305	0.637373	0.303326	0.371458	0.232535	0.413273	0.465575	0.686125	0.487523	0.230446	0.24653	0.490967	0.406127	0.592889	0.431065	0.381325	0.365476	0.648899	0.475292	0.558936	0.406393	0.0970604	0.396511	0.286166	0.471819	0.285093	0.248624	0.773686	0.426206
TCGA-5S-A9Q8	0.435725	0.221391	0.665019	0.333587	0.406892	0.261527	0.451351	0.502702	0.853242	0.489024	0.301646	0.301438	0.578599	0.463276	0.581264	0.676273	0.0888519	0.334572	0.64945	0.471662	0.524721	0.429896	0.0798736	0.358141	0.463749	0.399997	0.281201	0.274208	0.480554	0.397424
TCGA-A5-A0G1	0.776973	0.332189	0.733249	0.587069	0.728217	0.528733	0.425113	0.489909	0.989776	0.715444	0.204473	0.341635	0.660839	0.533968	0.559479	0.686649	0.524921	0.750818	0.680496	0.497035	0.562765	0.462407	0.179187	0.531247	0.428285	0.432474	0.691905	0.667767	0.821845	0.514898
TCGA-A5-A0G2	0.530728	0.304989	0.663024	0.3848	0.469974	0.281168	0.429442	0.455495	0.846641	0.610683	0.140812	0.294254	0.442077	0.445134	0.56134	0.428165	0.532513	0.466915	0.672051	0.468107	0.555437	0.399837	0.100638	0.445553	0.280715	0.437066	0.447584	0.496153	0.459753	0.41519
TCGA-A5-A0G3	0.45062	0.26215	0.630039	0.268019	0.333343	0.292379	0.462192	0.452782	0.839178	0.489791	0.201286	0.230762	0.550205	0.353724	0.637356	0.44666	0.426151	0.229332	0.596091	0.396124	0.554926	0.382189	0.0882304	0.374596	0.461605	0.373578	0.230823	0.425329	0.7587	0.261726
TCGA-A5-A0G5	0.653054	0.359674	0.686227	0.562643	0.626059	0.589951	0.408736	0.556511	0.943183	0.78361	0.264545	0.400411	0.564761	0.488567	0.594795	0.660098	0.853976	0.694998	0.673546	0.463678	0.597422	0.443739	0.143281	0.516129	0.564428	0.450074	0.670208	0.660807	0.61001	0.428575
TCGA-A5-A0G9	0.447434	0.209711	0.633241	0.338306	0.442255	0.290481	0.418044	0.562776	0.89036	0.604055	0.334919	0.347424	0.611364	0.41665	0.631636	0.567557	0.436754	0.366597	0.623494	0.423722	0.505673	0.370144	0.125917	0.347726	0.522304	0.368386	0.342196	0.299728	0.548896	0.430473
TCGA-A5-A0GA	0.569835	0.240398	0.653027	0.352488	0.43897	0.344549	0.430323	0.461403	0.818842	0.519756	0.303728	0.374407	0.555505	0.455534	0.602885	0.586439	0.460277	0.378802	0.652317	0.455269	0.517424	0.387002	0.0868926	0.367445	0.389329	0.46835	0.340107	0.264091	0.536682	0.415646
TCGA-A5-A0GB	0.354223	0.182649	0.664276	0.309467	0.461719	0.337512	0.440835	0.472921	0.690443	0.473523	0.218717	0.309058	0.529397	0.435123	0.600966	0.450076	0.347164	0.441076	0.676524	0.462138	0.534511	0.432322	0.109712	0.399569	0.249701	0.490581	0.350401	0.422751	0.44187	0.414113
TCGA-A5-A0GD	0.61046	0.266306	0.645253	0.376012	0.447445	0.179496	0.418779	0.553385	0.886029	0.596399	0.233745	0.297709	0.588859	0.31361	0.581702	0.530437	0.264251	0.392466	0.653315	0.444124	0.559169	0.345633	0.106349	0.345596	0.340632	0.41016	0.385406	0.278204	0.658842	0.382571
TCGA-A5-A0GE	0.332622	0.252376	0.688604	0.333222	0.513673	0.238119	0.438772	0.491453	0.750519	0.502722	0.364134	0.331214	0.592546	0.415029	0.599805	0.713458	0.337942	0.442844	0.653863	0.46587	0.557431	0.381358	0.128093	0.360889	0.303662	0.43501	0.370792	0.344323	0.439003	0.462479
TCGA-A5-A0GH	0.282138	0.220278	0.666598	0.270804	0.409397	0.3129	0.430134	0.448893	0.645915	0.426661	0.160293	0.216835	0.549676	0.435286	0.597854	0.401743	0.372249	0.328654	0.67562	0.454929	0.565291	0.387348	0.106916	0.410773	0.321728	0.505157	0.297835	0.29773	0.332428	0.406996
TCGA-A5-A0GI	0.379408	0.241384	0.656495	0.335196	0.423436	0.32226	0.442809	0.559472	0.798377	0.52084	0.281688	0.28947	0.61852	0.437473	0.638813	0.610412	0.382338	0.47	0.65625	0.458735	0.54581	0.408134	0.120604	0.34577	0.46204	0.412796	0.382278	0.536688	0.429145	0.386926
TCGA-A5-A0GJ	0.497168	0.206224	0.661517	0.405426	0.531353	0.369034	0.463959	0.581254	0.867358	0.595097	0.368849	0.34026	0.629272	0.40347	0.636182	0.742071	0.335515	0.529539	0.664364	0.442165	0.597204	0.426066	0.128086	0.388144	0.536769	0.393537	0.47226	0.725573	0.581211	0.393195
TCGA-A5-A0GM	0.338112	0.238172	0.658734	0.312087	0.385316	0.266302	0.467978	0.522054	0.815245	0.495667	0.300035	0.307113	0.590897	0.394396	0.644164	0.728666	0.237595	0.361193	0.657519	0.453677	0.561498	0.380147	0.123481	0.364974	0.337201	0.440157	0.299669	0.306881	0.546017	0.409828
TCGA-A5-A0GN	0.513029	0.262082	0.661622	0.443912	0.562808	0.311824	0.512744	0.609926	0.909719	0.596619	0.416957	0.393881	0.507574	0.424625	0.603003	0.733306	0.356366	0.569433	0.672758	0.483209	0.540338	0.450455	0.147086	0.399954	0.578877	0.389789	0.498211	0.615052	0.508627	0.503237
TCGA-A5-A0GP	0.508125	0.244634	0.665059	0.327065	0.423844	0.329302	0.408917	0.489708	0.820257	0.495618	0.277708	0.336307	0.610292	0.410091	0.607522	0.578512	0.337421	0.350928	0.664403	0.434107	0.534758	0.390739	0.185156	0.376847	0.370828	0.473595	0.320649	0.302241	0.551968	0.477969
TCGA-A5-A0GQ	0.567657	0.319655	0.673211	0.433532	0.458529	0.364619	0.452222	0.571948	0.899466	0.655362	0.299878	0.534618	0.715892	0.392192	0.584326	0.697475	0.436014	0.445111	0.659243	0.450461	0.542537	0.403801	0.106699	0.376679	0.403764	0.404799	0.469228	0.354699	0.524468	0.403319
TCGA-A5-A0GU	0.496949	0.261882	0.689363	0.359004	0.472448	0.264958	0.46268	0.524387	0.927446	0.572035	0.35988	0.344594	0.514418	0.419618	0.602977	0.460451	0.316897	0.478568	0.681107	0.499788	0.553993	0.411917	0.0678124	0.441224	0.385754	0.418631	0.36148	0.316935	0.641655	0.452971
TCGA-A5-A0GV	0.346373	0.239906	0.651589	0.29018	0.32707	0.242451	0.411449	0.484912	0.735011	0.432857	0.300551	0.292816	0.580675	0.383747	0.582014	0.650367	0.0523092	0.285321	0.661373	0.487867	0.535994	0.419702	0.0272818	0.314283	0.494131	0.412667	0.245887	0.196618	0.406871	0.439075
TCGA-A5-A0GW	0.590051	0.319654	0.705971	0.461059	0.575504	0.560977	0.42927	0.563153	0.854279	0.652048	0.343025	0.390841	0.521031	0.506169	0.60247	0.721771	0.751455	0.584043	0.682924	0.466606	0.578882	0.458175	0.132082	0.460932	0.311439	0.483064	0.564878	0.73814	0.636958	0.535008
TCGA-A5-A0GX	0.396418	0.205614	0.665683	0.384639	0.517515	0.33983	0.50362	0.605896	0.91076	0.589471	0.417917	0.391412	0.683985	0.487682	0.679717	0.607705	0.493236	0.500673	0.572852	0.424307	0.579842	0.457009	0.123461	0.426533	0.431895	0.304793	0.430397	0.484875	0.511845	0.613127
TCGA-A5-A0R6	0.548725	0.23271	0.658456	0.352672	0.482892	0.327808	0.445622	0.49524	0.779315	0.516832	0.337118	0.301894	0.603387	0.38825	0.614391	0.561241	0.17536	0.457047	0.613985	0.444797	0.592336	0.350804	0.0998576	0.434519	0.423803	0.385375	0.384827	0.419723	0.771844	0.486179
TCGA-A5-A0R7	0.578315	0.275183	0.691309	0.403977	0.506207	0.384396	0.424702	0.533173	0.817604	0.563183	0.297824	0.374517	0.54879	0.413531	0.612829	0.777644	0.508102	0.570852	0.659693	0.472606	0.588904	0.437374	0.160694	0.39724	0.288327	0.428892	0.485074	0.514455	0.646956	0.530683
TCGA-A5-A0R8	0.522493	0.269493	0.666414	0.423733	0.56377	0.359	0.473674	0.555622	0.891371	0.624113	0.302062	0.455826	0.684871	0.424158	0.606542	0.811992	0.485142	0.463843	0.61626	0.425553	0.533895	0.378235	0.161954	0.381357	0.376622	0.402332	0.462497	0.35863	0.653155	0.50373
TCGA-A5-A0R9	0.441402	0.2108	0.687852	0.359952	0.494386	0.313177	0.455863	0.550334	0.816817	0.60628	0.33775	0.318468	0.579541	0.44013	0.613918	0.692707	0.326536	0.486972	0.660076	0.444193	0.568174	0.420877	0.104647	0.411188	0.274202	0.431471	0.397502	0.342261	0.586635	0.39748
TCGA-A5-A0RA	0.591272	0.285926	0.643226	0.336203	0.434709	0.223839	0.436983	0.513388	0.904823	0.524001	0.282407	0.320698	0.632884	0.315079	0.561454	0.454393	0.432826	0.389944	0.627356	0.462167	0.530738	0.344433	0.0243226	0.357954	0.334099	0.419549	0.35431	0.304368	0.723021	0.42611
TCGA-A5-A0VO	0.455652	0.240723	0.674537	0.345926	0.415044	0.374855	0.456985	0.535585	0.828257	0.542452	0.335181	0.32265	0.639237	0.365764	0.607126	0.6378	0.456053	0.428079	0.66771	0.485027	0.557559	0.374344	0.0865281	0.405355	0.271159	0.440161	0.364835	0.279299	0.570622	0.477154
TCGA-A5-A0VP	0.56403	0.248643	0.676761	0.328879	0.458328	0.208911	0.446698	0.467419	0.753379	0.511347	0.260159	0.345005	0.561026	0.421184	0.589226	0.659776	0.483228	0.415609	0.669644	0.465095	0.532703	0.404038	0.0714056	0.424195	0.281283	0.442601	0.365098	0.338846	0.586283	0.466665
TCGA-A5-A0VQ	0.402667	0.245421	0.68092	0.36209	0.37991	0.293743	0.459498	0.527718	0.876264	0.532914	0.336345	0.355943	0.598573	0.419806	0.612738	0.592174	0.330587	0.415574	0.642501	0.465966	0.576477	0.407772	0.0833456	0.396313	0.424035	0.381624	0.37268	0.431387	0.467262	0.46197
TCGA-A5-A1OF	0.725823	0.284722	0.659164	0.486543	0.602642	0.498334	0.428007	0.529457	0.956648	0.686089	0.243928	0.338463	0.632764	0.458727	0.569894	0.606416	0.578647	0.587152	0.651667	0.443689	0.521468	0.460783	0.0966652	0.453702	0.446298	0.430389	0.55009	0.681945	0.751352	0.41594
TCGA-A5-A1OG	0.604919	0.323951	0.677919	0.394169	0.501412	0.275969	0.423776	0.471515	0.853096	0.553085	0.231436	0.284069	0.581828	0.439706	0.594719	0.459613	0.281916	0.466059	0.690688	0.483915	0.550442	0.400134	0.0824947	0.430901	0.294378	0.444273	0.421552	0.453684	0.731745	0.348556
TCGA-A5-A1OH	0.232102	0.258999	0.669911	0.190347	0.306827	0.250648	0.454254	0.453113	0.600081	0.434514	0.289498	0.229177	0.450237	0.415453	0.607067	0.272275	0.046741	0.293019	0.67392	0.482922	0.613809	0.396385	0.158757	0.383011	0.245774	0.460347	0.201944	0.167038	0.404588	0.329167
TCGA-A5-A1OJ	0.482799	0.278035	0.684169	0.401163	0.574861	0.404767	0.451473	0.519557	0.801642	0.602536	0.374264	0.480107	0.67179	0.4553	0.62172	0.901827	0.255399	0.489574	0.644428	0.457269	0.636328	0.448752	0.194775	0.382245	0.409889	0.341179	0.444049	0.23522	0.56664	0.747642
TCGA-A5-A1OK	0.481851	0.23949	0.651267	0.303913	0.354444	0.23362	0.504572	0.530739	0.871202	0.560763	0.305521	0.339127	0.617644	0.382472	0.614179	0.506915	0.23981	0.345645	0.649665	0.502338	0.552887	0.386241	0.0743982	0.334701	0.374026	0.389561	0.318122	0.241213	0.489301	0.419162
TCGA-A5-A2K2	0.644031	0.221678	0.66172	0.309124	0.37468	0.238342	0.420816	0.460464	0.810422	0.470762	0.304301	0.326711	0.584387	0.370485	0.573677	0.702051	0.216572	0.297038	0.645916	0.471906	0.577235	0.327324	0.0706444	0.391747	0.41496	0.41601	0.257728	0.211762	0.747435	0.446294
TCGA-A5-A2K3	0.716329	0.528003	0.738111	0.637966	0.779955	0.593913	0.440336	0.592306	0.943429	0.846522	0.257152	0.403118	0.605922	0.553837	0.556364	0.851883	0.867051	0.761397	0.671612	0.458721	0.601557	0.506452	0.199263	0.573007	0.361284	0.445261	0.766374	0.6958	0.717753	0.406945
TCGA-A5-A2K4	0.596823	0.296724	0.672463	0.363008	0.402529	0.348037	0.434276	0.482154	0.73907	0.532312	0.290432	0.347625	0.531714	0.399243	0.599012	0.524508	0.483768	0.422538	0.649274	0.477773	0.575822	0.388209	0.0716562	0.473956	0.462586	0.408783	0.355761	0.199067	0.71452	0.473137
TCGA-A5-A2K5	0.342678	0.257721	0.653742	0.365898	0.524971	0.282491	0.42744	0.535332	0.851033	0.626173	0.244509	0.279607	0.551555	0.437294	0.603407	0.764819	0.196369	0.479003	0.622126	0.398563	0.564978	0.389552	0.218236	0.361488	0.375566	0.47089	0.402556	0.404321	0.430858	0.274404
TCGA-A5-A2K7	0.498242	0.296875	0.660378	0.344643	0.399955	0.286113	0.43465	0.490426	0.882645	0.575073	0.29717	0.311604	0.579528	0.383631	0.603879	0.558406	0.242094	0.317345	0.62288	0.431782	0.538452	0.341028	0.105788	0.368892	0.370623	0.48318	0.315956	0.242824	0.683117	0.211604
TCGA-A5-A3LO	0.687414	0.243356	0.631879	0.319618	0.309269	0.313902	0.433709	0.424598	0.715329	0.489757	0.269769	0.392253	0.533095	0.344409	0.589591	0.471793	0.231218	0.35125	0.679583	0.486209	0.530578	0.400249	0.0776109	0.429177	0.342952	0.480806	0.284925	0.348125	0.877164	0.462555
TCGA-A5-A3LP	0.573393	0.321007	0.656278	0.355659	0.432979	0.386255	0.423171	0.55732	0.939924	0.600847	0.29217	0.405367	0.422058	0.375135	0.557499	0.527859	0.170288	0.35567	0.634325	0.454388	0.522615	0.422266	0.0401391	0.463168	0.432792	0.462967	0.343155	0.212922	0.58085	0.38795
TCGA-A5-A7WJ	0.418796	0.227281	0.638685	0.291055	0.293506	0.229107	0.410039	0.437763	0.74322	0.417068	0.236325	0.283993	0.520391	0.352622	0.580879	0.724993	0.299929	0.287763	0.668212	0.48726	0.516767	0.371143	0.15175	0.362537	0.480915	0.455088	0.25918	0.267442	0.585685	0.421856
TCGA-A5-A7WK	0.548148	0.330513	0.635937	0.32339	0.395416	0.208482	0.399489	0.508908	0.806854	0.501663	0.301122	0.289407	0.505455	0.405127	0.599323	0.6494	0.118431	0.337984	0.665012	0.480083	0.552343	0.401958	0.124208	0.407026	0.321997	0.427872	0.271507	0.211311	0.618122	0.416526
TCGA-A5-AB3J	0.440178	0.250642	0.695244	0.343657	0.434003	0.289769	0.486722	0.54407	0.838276	0.545744	0.413276	0.351357	0.54299	0.462077	0.614381	0.759342	0.508498	0.514741	0.694184	0.500566	0.604159	0.432262	0.134269	0.382463	0.433462	0.395927	0.406636	0.261642	0.52415	0.628764
TCGA-AJ-A23M	0.372593	0.277973	0.662103	0.25379	0.380712	0.364651	0.471884	0.517157	0.818418	0.502019	0.267346	0.249225	0.547762	0.353573	0.618099	0.399616	0.297614	0.334326	0.646999	0.492208	0.59432	0.386152	0.0797631	0.411644	0.323403	0.401307	0.309757	0.275304	0.658025	0.357564
TCGA-AJ-A23O	0.601242	0.289572	0.71348	0.438313	0.542831	0.250483	0.440654	0.449212	0.90023	0.597454	0.31695	0.330799	0.480332	0.457231	0.63007	0.711266	0.726622	0.540506	0.66041	0.454544	0.545577	0.450203	0.0997271	0.397641	0.490538	0.412255	0.50971	0.548675	0.750406	0.447971
TCGA-AJ-A2QK	0.499592	0.332387	0.695209	0.421622	0.513229	0.274113	0.465913	0.535058	0.892206	0.609203	0.39783	0.337852	0.584466	0.38159	0.613739	0.547644	0.529774	0.626326	0.702987	0.508523	0.572966	0.440733	0.132949	0.452375	0.364286	0.431314	0.543272	0.602936	0.688022	0.475862
TCGA-AJ-A2QL	0.434902	0.22466	0.672893	0.367943	0.567697	0.284312	0.490933	0.564149	0.867351	0.625816	0.383263	0.299907	0.586154	0.446667	0.595029	0.491191	0.285873	0.445921	0.659214	0.529078	0.544549	0.40178	0.101754	0.404456	0.271014	0.407622	0.432686	0.448336	0.477043	0.465474
TCGA-AJ-A2QM	0.57258	0.251096	0.628875	0.267484	0.277135	0.183341	0.414665	0.497607	0.723739	0.471309	0.23772	0.304716	0.461929	0.353576	0.629485	0.282135	0.169298	0.231983	0.64673	0.449197	0.532044	0.387784	0.106904	0.359031	0.468208	0.466418	0.203353	0.272146	0.723748	0.438041
TCGA-AJ-A2QN	0.373906	0.213832	0.671453	0.267279	0.350106	0.228017	0.467925	0.468262	0.740138	0.507011	0.375306	0.300564	0.541453	0.327933	0.62553	0.445113	0.215287	0.324503	0.628948	0.486601	0.516127	0.40259	0.090271	0.364779	0.323811	0.434283	0.266407	0.243404	0.443121	0.445192
TCGA-AJ-A2QO	0.388957	0.226496	0.639345	0.324366	0.404575	0.306034	0.431055	0.492785	0.701101	0.532218	0.237647	0.361951	0.60817	0.389869	0.59696	0.493704	0.493833	0.357092	0.632602	0.441128	0.533671	0.348496	0.0711619	0.423694	0.437501	0.42385	0.350779	0.285422	0.543953	0.417024
TCGA-AJ-A3BD	0.61917	0.338886	0.675364	0.407261	0.542046	0.365333	0.402526	0.514145	0.889469	0.599085	0.227903	0.303309	0.592379	0.432026	0.599007	0.809414	0.38177	0.440034	0.615737	0.43125	0.536893	0.404469	0.0625788	0.398225	0.469504	0.421613	0.414817	0.433191	0.771291	0.374817
TCGA-AJ-A3BF	0.429692	0.27338	0.675469	0.287218	0.415153	0.226837	0.469903	0.489667	0.75671	0.478611	0.249169	0.284145	0.589984	0.356764	0.609054	0.490224	0.149186	0.364562	0.660182	0.506707	0.546858	0.392852	0.0634935	0.385284	0.235499	0.432968	0.327392	0.256809	0.802576	0.345786
TCGA-AJ-A3BG	0.361946	0.223106	0.62759	0.327208	0.440448	0.287108	0.422675	0.490294	0.851217	0.537343	0.215704	0.29872	0.583975	0.356642	0.559002	0.505497	0.339966	0.361559	0.604844	0.43709	0.537206	0.417693	0.106447	0.373133	0.385825	0.454529	0.334898	0.291995	0.549351	0.377352
TCGA-AJ-A3BI	0.515922	0.238429	0.666124	0.451131	0.623844	0.608405	0.378974	0.55176	0.898855	0.608956	0.295256	0.289824	0.624843	0.47498	0.60547	0.791563	0.367578	0.50335	0.593456	0.443203	0.534099	0.409566	0.285619	0.454208	0.404761	0.431527	0.439358	0.612667	0.639644	0.407259
TCGA-AJ-A3BK	0.489664	0.229212	0.687005	0.423733	0.569763	0.323728	0.433271	0.558178	0.927776	0.655418	0.34872	0.330832	0.533864	0.392233	0.602957	0.690773	0.324104	0.535166	0.640945	0.429016	0.525043	0.431268	0.133157	0.382616	0.341702	0.465097	0.467103	0.40664	0.698573	0.430248
TCGA-AJ-A3EJ	0.676349	0.234448	0.656128	0.360491	0.393171	0.222752	0.455202	0.505892	0.816362	0.633798	0.281015	0.33021	0.519232	0.308856	0.615914	0.436736	0.205738	0.413026	0.643853	0.442516	0.528364	0.414058	0.0798543	0.38264	0.341008	0.459176	0.386421	0.284004	0.832434	0.40323
TCGA-AJ-A3EK	0.368536	0.258154	0.659342	0.399081	0.463741	0.41172	0.43985	0.525702	0.865116	0.659047	0.225004	0.327021	0.518841	0.440374	0.595664	0.499697	0.693766	0.491824	0.711362	0.484426	0.549024	0.422192	0.0930597	0.426957	0.327365	0.511504	0.488973	0.390852	0.454333	0.445312
TCGA-AJ-A3EL	0.674049	0.288626	0.709859	0.452633	0.605853	0.275863	0.43321	0.49711	0.852545	0.57717	0.239125	0.288743	0.586341	0.459051	0.609107	0.539975	0.674795	0.56481	0.702256	0.449481	0.541981	0.432774	0.11493	0.48377	0.233583	0.492465	0.488885	0.390078	0.789317	0.367409
TCGA-AJ-A3EM	0.467434	0.350781	0.642726	0.217358	0.30011	0.300063	0.415902	0.409003	0.603202	0.388939	0.290011	0.233819	0.410523	0.323906	0.580891	0.494284	0.180756	0.263439	0.650495	0.46637	0.530902	0.348378	0.0861536	0.374714	0.18493	0.530197	0.205923	0.287871	0.495809	0.385257
TCGA-AJ-A3I9	0.32468	0.194441	0.655865	0.277714	0.368946	0.238614	0.456651	0.431897	0.72708	0.478073	0.284439	0.260212	0.546452	0.308235	0.579975	0.389305	0.0993998	0.356143	0.677708	0.509121	0.514273	0.367654	0.411509	0.361085	0.321001	0.467393	0.256207	0.32325	0.529065	0.451914
TCGA-AJ-A3IA	0.527461	0.325837	0.649573	0.355476	0.414521	0.262969	0.457337	0.554032	0.845659	0.630644	0.343131	0.33981	0.461732	0.429393	0.582166	0.501953	0.478557	0.512591	0.661137	0.465638	0.564131	0.419924	0.0923157	0.42626	0.307729	0.438828	0.442694	0.366556	0.762693	0.514332
TCGA-AJ-A3NF	0.586316	0.293063	0.692437	0.383094	0.470285	0.38873	0.482398	0.590899	0.910443	0.601236	0.391391	0.283302	0.490535	0.413542	0.605255	0.72132	0.235446	0.533809	0.693774	0.492217	0.597266	0.3717	0.125647	0.472618	0.359275	0.453169	0.470719	0.503371	0.72517	0.599285
TCGA-AJ-A3NG	0.332454	0.286049	0.668462	0.222954	0.310586	0.315351	0.442911	0.441296	0.680213	0.435545	0.299899	0.271519	0.562083	0.309716	0.585038	0.382345	0.3635	0.32072	0.679674	0.491231	0.561479	0.410385	0.072426	0.357141	0.17126	0.498455	0.227622	0.249462	0.31873	0.390278
TCGA-AJ-A3NH	0.627953	0.315905	0.637905	0.25606	0.283548	0.265635	0.441649	0.431815	0.70853	0.448588	0.290043	0.247233	0.551916	0.353565	0.608426	0.518644	0.124828	0.304664	0.625696	0.443315	0.525375	0.38828	0.0815684	0.376364	0.346863	0.45968	0.226727	0.323959	0.699944	0.421132
TCGA-AJ-A3OJ	0.448946	0.237058	0.674017	0.378474	0.491518	0.280901	0.437907	0.511185	0.82939	0.624729	0.307335	0.324959	0.500844	0.436521	0.577522	0.496797	0.408624	0.450618	0.658728	0.451334	0.517809	0.403308	0.096831	0.363073	0.327573	0.43765	0.402257	0.383763	0.564162	0.42999
TCGA-AJ-A3OK	0.368494	0.208121	0.7033	0.370806	0.584496	0.408465	0.48188	0.576901	0.881547	0.626926	0.425549	0.350805	0.585649	0.405537	0.622761	0.84241	0.373205	0.578056	0.668817	0.486173	0.550478	0.421212	0.121355	0.390524	0.461406	0.354749	0.498526	0.347352	0.539032	0.493667
TCGA-AJ-A3OL	0.548166	0.216404	0.676363	0.261327	0.289896	0.157899	0.455433	0.469157	0.554627	0.378837	0.268014	0.261065	0.523451	0.322991	0.628277	0.528246	0.0745619	0.182985	0.655719	0.471436	0.58625	0.41472	0.103775	0.34514	0.300968	0.461281	0.166101	0.242695	0.649293	0.390381
TCGA-AJ-A3QS	0.621959	0.352455	0.702741	0.391782	0.490194	0.376685	0.411095	0.499639	0.887899	0.587549	0.380523	0.319179	0.474429	0.362132	0.52951	0.54977	0.672691	0.531056	0.681514	0.47288	0.557398	0.446	0.070793	0.464633	0.27052	0.446071	0.475791	0.334528	0.711572	0.495598
TCGA-AJ-A3TW	0.573898	0.286223	0.664776	0.422621	0.542796	0.383645	0.406966	0.556256	0.913036	0.753899	0.175285	0.347817	0.54389	0.394484	0.550962	0.577739	0.388452	0.406627	0.64606	0.461962	0.560901	0.358711	0.0857745	0.401736	0.454015	0.448697	0.488688	0.361788	0.705749	0.436102
TCGA-AJ-A5DV	0.501735	0.251353	0.659573	0.357745	0.355778	0.171884	0.451265	0.552248	0.858515	0.617964	0.270912	0.42256	0.544366	0.358158	0.550418	0.439056	0.627949	0.359135	0.669198	0.489449	0.528865	0.386483	0.0781512	0.374594	0.353494	0.417312	0.367968	0.231998	0.533806	0.449497
TCGA-AJ-A5DW	0.342505	0.234165	0.680597	0.327864	0.425294	0.291347	0.449629	0.477942	0.73593	0.517697	0.308233	0.284631	0.449422	0.377734	0.550018	0.386534	0.373896	0.417648	0.703919	0.521051	0.535058	0.4257	0.126569	0.405725	0.233519	0.460678	0.350664	0.273628	0.436493	0.452428
TCGA-AJ-A8CT	0.5871	0.313794	0.694733	0.451553	0.591972	0.231777	0.520924	0.501563	0.907714	0.628634	0.30367	0.346306	0.666106	0.405328	0.582896	0.690129	0.736336	0.623422	0.676765	0.487435	0.56944	0.470087	0.0756588	0.411535	0.469571	0.341068	0.577165	0.398134	0.719084	0.422745
TCGA-AJ-A8CV	0.509591	0.266283	0.680669	0.394116	0.525195	0.257284	0.449165	0.516556	0.864555	0.614141	0.286904	0.348151	0.63682	0.41951	0.571659	0.546419	0.278196	0.465961	0.646822	0.451445	0.508028	0.39896	0.0644404	0.386305	0.34421	0.423732	0.423156	0.434416	0.657228	0.379544
TCGA-AJ-A8CW	0.487592	0.236157	0.66218	0.392649	0.368226	0.235383	0.449753	0.499328	0.845409	0.55631	0.276	0.311498	0.504717	0.407052	0.614894	0.475144	0.449937	0.466917	0.684005	0.509289	0.547296	0.410931	0.104836	0.366905	0.48543	0.452366	0.369434	0.389498	0.49519	0.415737
TCGA-AP-A051	0.554441	0.264267	0.656175	0.342397	0.430751	0.266845	0.463934	0.482978	0.844175	0.575451	0.279123	0.271878	0.520525	0.381145	0.58028	0.487195	0.552577	0.457699	0.690834	0.50389	0.536104	0.409586	0.0941015	0.382581	0.519673	0.459743	0.400737	0.433514	0.411022	0.417024
TCGA-AP-A052	0.731309	0.288055	0.636569	0.345363	0.418543	0.350365	0.412169	0.485956	0.797993	0.59944	0.267467	0.319178	0.495508	0.387061	0.618266	0.538364	0.11219	0.333781	0.618511	0.428497	0.533807	0.375496	0.109076	0.407862	0.27449	0.44292	0.339162	0.467024	0.844006	0.371175
TCGA-AP-A054	0.412866	0.232394	0.678062	0.264887	0.439838	0.151158	0.409772	0.45357	0.601893	0.406964	0.232873	0.229119	0.405721	0.46585	0.586567	0.433707	0.13949	0.342097	0.676504	0.464524	0.606103	0.429731	0.175065	0.411164	0.257596	0.526893	0.254733	0.286388	0.362501	0.2012
TCGA-AP-A056	0.429232	0.194364	0.675525	0.413406	0.501762	0.466034	0.440073	0.547243	0.818039	0.641599	0.25341	0.342902	0.545049	0.490471	0.598698	0.517871	0.373092	0.474233	0.635022	0.433523	0.544222	0.382209	0.0725886	0.433597	0.38175	0.464224	0.419982	0.450333	0.491281	0.373061
TCGA-AP-A059	0.694799	0.341423	0.707644	0.527594	0.648483	0.397483	0.422546	0.534907	0.905401	0.709109	0.240592	0.295069	0.670834	0.516943	0.584144	0.689807	0.744823	0.681455	0.692108	0.450899	0.572831	0.432325	0.155419	0.523699	0.308588	0.450485	0.623176	0.437896	0.785932	0.476671
TCGA-AP-A05A	0.42366	0.262716	0.664735	0.282651	0.336572	0.320182	0.407812	0.50505	0.709494	0.433892	0.310674	0.278549	0.557092	0.366249	0.625582	0.894867	0.110716	0.25972	0.604894	0.421213	0.560028	0.372391	0.0486156	0.345648	0.404107	0.431621	0.237605	0.232642	0.57403	0.310904
TCGA-AP-A05D	0.729414	0.320825	0.643102	0.405846	0.514644	0.386551	0.462991	0.579224	0.953263	0.683023	0.316567	0.366134	0.557095	0.424474	0.648747	0.525797	0.415482	0.453786	0.596973	0.4055	0.567481	0.392938	0.0464914	0.403977	0.483267	0.420343	0.456727	0.52541	0.850617	0.435687
TCGA-AP-A05H	0.595667	0.240922	0.631983	0.271139	0.315336	0.270028	0.431011	0.490362	0.771968	0.447755	0.23204	0.262467	0.550325	0.39276	0.632852	0.486229	0.241615	0.221739	0.571905	0.397638	0.512895	0.416359	0.0714714	0.364683	0.411936	0.41484	0.237467	0.214727	0.716885	0.408928
TCGA-AP-A05J	0.382199	0.265147	0.652826	0.261997	0.402277	0.259161	0.419678	0.513863	0.727735	0.469156	0.272008	0.266404	0.575667	0.360701	0.65945	0.474564	0.0932266	0.280902	0.602508	0.404488	0.523352	0.366575	0.0574723	0.401752	0.294242	0.388697	0.256298	0.430936	0.664261	0.264008
TCGA-AP-A05N	0.391615	0.215563	0.680159	0.308324	0.314328	0.272588	0.45138	0.517731	0.740324	0.484142	0.299772	0.316269	0.514535	0.409382	0.59785	0.615374	0.338792	0.350731	0.65578	0.464576	0.541031	0.387268	0.121291	0.351448	0.300313	0.427037	0.271638	0.316097	0.552312	0.407993
TCGA-AP-A05P	0.592737	0.270495	0.680242	0.345222	0.554309	0.164514	0.435883	0.520038	0.83781	0.526165	0.364109	0.315899	0.614351	0.399703	0.626968	0.643987	0.256624	0.465824	0.634537	0.46988	0.540613	0.438355	0.118957	0.433898	0.318158	0.422329	0.356841	0.217305	0.530061	0.452811
TCGA-AP-A0L8	0.207981	0.292679	0.654515	0.237073	0.325812	0.25146	0.436531	0.461177	0.703885	0.473068	0.19537	0.286762	0.542417	0.323625	0.648355	0.219947	0.490519	0.37308	0.691466	0.439681	0.538796	0.375465	0.0973546	0.363968	0.363588	0.44274	0.24384	0.180314	0.491208	0.258538
TCGA-AP-A0L9	0.702042	0.286395	0.646464	0.273275	0.325527	0.286015	0.444656	0.438657	0.762548	0.514735	0.226748	0.258285	0.53744	0.298313	0.590818	0.392914	0.267298	0.22335	0.625994	0.45341	0.506606	0.355997	0.0691036	0.367921	0.277641	0.390208	0.251776	0.271631	0.792406	0.389096
TCGA-AP-A0LD	0.580292	0.216414	0.662943	0.327454	0.44257	0.238361	0.448275	0.454424	0.669642	0.457551	0.275095	0.297877	0.665902	0.441732	0.65756	0.702244	0.0948501	0.331873	0.63657	0.375552	0.594043	0.411898	0.0714233	0.334302	0.378707	0.45433	0.299804	0.403418	0.70092	0.229457
TCGA-AP-A0LE	0.341731	0.20331	0.682934	0.348851	0.467303	0.321652	0.437622	0.476988	0.750168	0.511302	0.228459	0.293808	0.602783	0.476913	0.631191	0.618661	0.399098	0.421772	0.658448	0.420976	0.525977	0.402809	0.0947537	0.342686	0.483434	0.428701	0.356933	0.495509	0.397262	0.230394
TCGA-AP-A0LF	0.662621	0.393262	0.747638	0.495803	0.709826	0.321388	0.412958	0.458093	0.888061	0.676796	0.181516	0.397442	0.552516	0.50764	0.57995	0.719322	0.824583	0.627842	0.666113	0.458652	0.556816	0.437056	0.204927	0.51103	0.588548	0.441864	0.609419	0.550479	0.515332	0.306522
TCGA-AP-A0LG	0.479131	0.25331	0.641101	0.309986	0.322774	0.2575	0.407651	0.504625	0.818568	0.456041	0.242605	0.282403	0.509193	0.382398	0.592639	0.404449	0.219657	0.335726	0.654148	0.485296	0.539296	0.369267	0.0816016	0.395222	0.379174	0.453901	0.259441	0.285164	0.44928	0.38191
TCGA-AP-A0LH	0.531562	0.304452	0.635662	0.352955	0.412986	0.327683	0.451323	0.517608	0.931761	0.508547	0.303898	0.297646	0.537503	0.367237	0.533838	0.572712	0.243487	0.377014	0.633299	0.459151	0.532081	0.343123	0.113935	0.368651	0.425418	0.435692	0.323979	0.286839	0.636521	0.331894
TCGA-AP-A0LI	0.622985	0.304863	0.703019	0.494719	0.667212	0.436214	0.461932	0.542408	0.857597	0.666428	0.334254	0.375647	0.59948	0.549705	0.589782	0.718871	0.70852	0.612702	0.652389	0.391236	0.542228	0.435462	0.156114	0.527915	0.493685	0.403822	0.573145	0.657391	0.722598	0.374411
TCGA-AP-A0LJ	0.526795	0.214947	0.666909	0.38085	0.523207	0.223895	0.445018	0.591555	0.934193	0.606682	0.325538	0.342904	0.668998	0.446215	0.610475	0.524122	0.150002	0.447907	0.595318	0.425362	0.520488	0.413477	0.109918	0.410187	0.365314	0.373514	0.400906	0.461482	0.596586	0.389773
TCGA-AP-A0LL	0.374625	0.23235	0.680183	0.405565	0.471145	0.23099	0.509258	0.523421	0.807627	0.50575	0.317383	0.32883	0.568118	0.482882	0.638364	0.812379	0.286888	0.475054	0.669869	0.45252	0.568013	0.466055	0.0979551	0.341356	0.550457	0.336471	0.372722	0.337879	0.508218	0.359718
TCGA-AP-A0LM	0.494154	0.418444	0.722299	0.449217	0.611817	0.384162	0.445187	0.535189	0.83652	0.602651	0.365466	0.367149	0.564517	0.532985	0.644935	0.876823	0.592009	0.610974	0.681539	0.442546	0.613147	0.487455	0.188803	0.453876	0.352535	0.444639	0.574998	0.508075	0.488939	0.568045
TCGA-AP-A0LN	0.384743	0.237063	0.664499	0.323437	0.436486	0.24561	0.456313	0.550626	0.893321	0.558222	0.384081	0.31011	0.639393	0.388289	0.606204	0.534175	0.317704	0.448087	0.616596	0.453588	0.526094	0.46946	0.0645369	0.39852	0.400657	0.339625	0.356861	0.217756	0.502338	0.434794
TCGA-AP-A0LO	0.363098	0.234593	0.665931	0.310227	0.424895	0.214795	0.4362	0.467058	0.76747	0.501926	0.269384	0.298252	0.589409	0.346709	0.576388	0.53411	0.319796	0.391385	0.645707	0.471282	0.53626	0.393505	0.083028	0.37237	0.421879	0.425471	0.310769	0.212085	0.402359	0.394056
TCGA-AP-A0LP	0.490419	0.223342	0.668261	0.397187	0.530046	0.355155	0.449939	0.529527	0.905061	0.618974	0.273137	0.295616	0.629751	0.387278	0.59483	0.523606	0.175228	0.439044	0.646851	0.467914	0.541618	0.369897	0.0993336	0.34906	0.345248	0.371746	0.41252	0.396716	0.634979	0.426603
TCGA-AP-A0LS	0.431394	0.241145	0.702366	0.370951	0.516741	0.333126	0.419738	0.480686	0.726011	0.494029	0.233227	0.275548	0.561857	0.462398	0.596113	0.452911	0.533761	0.445278	0.688669	0.463381	0.559859	0.426862	0.108979	0.465518	0.176393	0.478866	0.369778	0.366621	0.442179	0.442539
TCGA-AP-A0LT	0.308331	0.20295	0.639569	0.328433	0.38857	0.295005	0.422791	0.477628	0.702784	0.483439	0.212143	0.299275	0.551292	0.457588	0.588161	0.460064	0.2691	0.393187	0.665053	0.465186	0.53229	0.399188	0.121239	0.37489	0.394147	0.486259	0.3221	0.341423	0.427245	0.263986
TCGA-AP-A0LV	0.476037	0.222399	0.674586	0.3033	0.488536	0.23839	0.443033	0.537918	0.820682	0.558417	0.312469	0.334848	0.595068	0.477345	0.623047	0.525862	0.205489	0.341167	0.636888	0.453589	0.560168	0.412118	0.0873948	0.390423	0.290579	0.421317	0.315265	0.204996	0.45521	0.393004
TCGA-AP-A1DH	0.529348	0.305412	0.690079	0.449809	0.612724	0.461824	0.408913	0.485917	0.800435	0.587022	0.223749	0.315565	0.596096	0.514638	0.60837	0.616921	0.616003	0.608696	0.706179	0.437724	0.594837	0.462131	0.124358	0.450875	0.389187	0.511132	0.536593	0.571037	0.549105	0.417414
TCGA-AP-A1DK	0.356336	0.364729	0.721753	0.397255	0.557254	0.295474	0.45155	0.47076	0.782013	0.537005	0.263887	0.261323	0.532067	0.482226	0.613474	0.599779	0.624651	0.534743	0.662531	0.459556	0.545147	0.468792	0.0782492	0.398351	0.273353	0.449754	0.523037	0.469344	0.546409	0.40418
TCGA-AP-A1DM	0.298726	0.211419	0.68386	0.335942	0.488439	0.317816	0.433114	0.452952	0.675337	0.442597	0.298956	0.303681	0.60031	0.483161	0.63652	0.445242	0.409603	0.414843	0.642127	0.455468	0.547657	0.449862	0.119484	0.40344	0.420631	0.458712	0.342001	0.365332	0.48512	0.303144
TCGA-AP-A1DO	0.409459	0.254539	0.67094	0.339128	0.481022	0.254868	0.424159	0.41	0.747359	0.426528	0.176904	0.285732	0.577764	0.423122	0.559956	0.415985	0.21382	0.431984	0.676632	0.485551	0.495978	0.413546	0.0881409	0.420206	0.458522	0.463195	0.317155	0.231547	0.406788	0.284134
TCGA-AP-A1DP	0.436363	0.214566	0.656511	0.284942	0.324909	0.248016	0.47683	0.484818	0.799379	0.472693	0.261253	0.320781	0.643741	0.389664	0.599045	0.657649	0.15335	0.294885	0.64953	0.467125	0.506666	0.360486	0.135429	0.296524	0.512165	0.391493	0.265893	0.300244	0.432295	0.341958
TCGA-AP-A1DQ	0.541051	0.273175	0.716312	0.320732	0.462384	0.32259	0.440974	0.512829	0.820887	0.483228	0.301856	0.254594	0.547789	0.335055	0.605199	0.443953	0.0952061	0.449287	0.651319	0.480267	0.534998	0.4433	0.105187	0.449615	0.309279	0.402487	0.340459	0.229807	0.756829	0.265403
TCGA-AP-A1DR	0.413472	0.24935	0.681947	0.339068	0.411473	0.318953	0.404971	0.489495	0.741154	0.510586	0.228357	0.326231	0.517229	0.453789	0.600731	0.526119	0.309328	0.403781	0.643181	0.44154	0.512036	0.404118	0.0870537	0.434193	0.331692	0.465634	0.321257	0.272597	0.485069	0.379198
TCGA-AP-A1DV	0.203745	0.227105	0.676049	0.325694	0.450493	0.346607	0.441836	0.499555	0.709881	0.483735	0.279148	0.261836	0.530168	0.431649	0.580417	0.402194	0.426004	0.376513	0.658842	0.447881	0.574165	0.385225	0.0906853	0.470871	0.489297	0.429644	0.341626	0.408187	0.40662	0.401405
TCGA-AP-A1E0	0.431051	0.243868	0.67226	0.334801	0.435746	0.246281	0.465559	0.463585	0.796753	0.483616	0.2582	0.266132	0.525912	0.41037	0.598102	0.578448	0.173557	0.472304	0.68112	0.473426	0.538863	0.390982	0.116767	0.446575	0.172677	0.515117	0.339536	0.369263	0.461558	0.517101
TCGA-AP-A1E1	0.644237	0.248191	0.679956	0.37545	0.501502	0.333604	0.431979	0.481892	0.845894	0.518765	0.302738	0.284033	0.540031	0.433242	0.6194	0.459807	0.291262	0.47708	0.685634	0.488818	0.574149	0.401511	0.0967487	0.377427	0.494769	0.426754	0.364937	0.358501	0.678735	0.47057
TCGA-AP-A1E3	0.371077	0.191115	0.675556	0.31068	0.366497	0.332553	0.480726	0.484473	0.681893	0.504875	0.345466	0.31539	0.56944	0.429156	0.620355	0.723124	0.26453	0.417916	0.649038	0.456597	0.575051	0.427717	0.180034	0.429624	0.185342	0.455288	0.351346	0.545968	0.575054	0.380284
TCGA-AP-A1E4	0.315587	0.242404	0.663099	0.216055	0.264593	0.192339	0.486545	0.43048	0.669496	0.420533	0.267165	0.259048	0.532343	0.321889	0.648064	0.631098	0.123391	0.321117	0.650607	0.445273	0.546242	0.427618	0.119744	0.303849	0.272938	0.458911	0.226465	0.312875	0.330506	0.340797
TCGA-AP-A5FX	0.493969	0.27825	0.662768	0.358651	0.451865	0.19331	0.455928	0.431662	0.855117	0.536202	0.318048	0.33006	0.556281	0.350662	0.554761	0.505562	0.563217	0.478141	0.679518	0.50126	0.55146	0.431428	0.0758664	0.354092	0.353027	0.436005	0.415777	0.493189	0.59084	0.430672
TCGA-AW-A1PO	0.616332	0.230209	0.61568	0.287758	0.279325	0.245533	0.496468	0.452055	0.757584	0.472553	0.286405	0.279722	0.475974	0.304877	0.640751	0.359403	0.149087	0.315607	0.657885	0.535469	0.511993	0.418841	0.0680937	0.350219	0.22575	0.497821	0.225163	0.274402	0.814778	0.230855
TCGA-AX-A05S	0.547381	0.260804	0.666292	0.398879	0.481412	0.267474	0.454333	0.550861	0.865788	0.606837	0.316739	0.434731	0.581418	0.456984	0.61015	0.696122	0.302504	0.414804	0.625674	0.433467	0.547651	0.388227	0.108234	0.385391	0.452186	0.391071	0.387995	0.353281	0.709517	0.49682
TCGA-AX-A05T	0.395663	0.254149	0.648928	0.315969	0.360557	0.284919	0.44665	0.510221	0.898298	0.561831	0.3124	0.303128	0.545147	0.432355	0.564197	0.433385	0.218242	0.380772	0.648544	0.478935	0.541246	0.390752	0.0554203	0.413032	0.270645	0.426674	0.31885	0.249075	0.476131	0.422962
TCGA-AX-A05U	0.328538	0.200209	0.667611	0.269417	0.356637	0.250158	0.442524	0.509234	0.763856	0.509821	0.315983	0.294059	0.564214	0.340779	0.581952	0.428036	0.175413	0.318393	0.655162	0.485016	0.543819	0.381462	0.101273	0.411313	0.337915	0.428332	0.238423	0.204674	0.427466	0.474283
TCGA-AX-A05W	0.545507	0.265316	0.64838	0.412573	0.589765	0.29739	0.444577	0.573474	0.87925	0.658802	0.314119	0.37471	0.578434	0.413491	0.599821	0.569297	0.588935	0.411281	0.626335	0.399499	0.495859	0.383235	0	0.38292	0.421201	0.397278	0.424726	0.386276	0.712988	0.42117
TCGA-AX-A05Y	0.426212	0.198693	0.64729	0.310752	0.383627	0.326397	0.44573	0.503604	0.812854	0.484449	0.306604	0.296708	0.611425	0.335865	0.635608	0.465671	0.272205	0.334891	0.603288	0.445555	0.588814	0.385405	0.0960805	0.36384	0.543958	0.394101	0.231776	0.304497	0.628539	0.434965
TCGA-AX-A05Z	0.693338	0.269101	0.689681	0.533737	0.63649	0.469872	0.446666	0.550077	0.992866	0.683645	0.257635	0.372605	0.642381	0.528744	0.61419	0.651205	0.591078	0.631265	0.638161	0.428137	0.546909	0.472735	0.127727	0.500772	0.449455	0.451409	0.572504	0.725831	0.751306	0.500216
TCGA-AX-A062	0.406148	0.188144	0.674156	0.312241	0.300673	0.189471	0.473968	0.514892	0.71227	0.461654	0.277101	0.295062	0.505246	0.37446	0.614831	0.620014	0.159104	0.273491	0.681327	0.48078	0.527763	0.371823	0.122529	0.308651	0.225015	0.46104	0.239728	0.256615	0.419459	0.402923
TCGA-AX-A063	0.576023	0.277204	0.700446	0.504118	0.614075	0.362269	0.453592	0.558623	0.911599	0.654664	0.286555	0.322847	0.597357	0.468519	0.606124	0.68768	0.481349	0.667811	0.707296	0.485638	0.588822	0.472878	0.0797733	0.457058	0.529131	0.385691	0.569255	0.534561	0.475499	0.477155
TCGA-AX-A064	0.323167	0.206883	0.682864	0.330076	0.401069	0.254855	0.489211	0.503318	0.807122	0.546265	0.288459	0.417842	0.593855	0.393497	0.613435	0.680656	0.204742	0.286897	0.665241	0.455241	0.536066	0.356449	0.121881	0.34282	0.358331	0.419887	0.31535	0.212987	0.432188	0.326181
TCGA-AX-A06B	0.522712	0.248793	0.671463	0.359326	0.470916	0.275883	0.421913	0.496999	0.843978	0.563436	0.372357	0.289874	0.470811	0.411895	0.602794	0.543713	0.5085	0.507508	0.693587	0.453957	0.535121	0.443473	0.113692	0.464234	0.269989	0.419704	0.4035	0.342197	0.678053	0.520118
TCGA-AX-A06F	0.490887	0.24033	0.672479	0.408161	0.505809	0.339991	0.384423	0.477159	0.895802	0.681781	0.156967	0.277538	0.491584	0.457979	0.56342	0.589919	0.434962	0.495029	0.673958	0.432963	0.608519	0.386586	0.115162	0.40131	0.312404	0.489244	0.474643	0.321639	0.511978	0.352672
TCGA-AX-A06H	0.590427	0.361439	0.73033	0.500239	0.641513	0.392717	0.458657	0.555487	0.919351	0.655933	0.313395	0.359976	0.581707	0.501195	0.610182	0.809994	0.652626	0.728996	0.693869	0.487285	0.566209	0.482421	0.100399	0.475823	0.377961	0.478421	0.63791	0.740008	0.562123	0.514004
TCGA-AX-A06J	0.495261	0.213551	0.65037	0.341424	0.489635	0.348419	0.488616	0.531183	0.874283	0.538244	0.223276	0.362152	0.694589	0.450845	0.590651	0.704629	0.412508	0.438669	0.588653	0.471895	0.503364	0.438025	0.147588	0.373045	0.392851	0.354618	0.382321	0.504466	0.538564	0.403007
TCGA-AX-A06L	0.436809	0.275196	0.684775	0.374865	0.570286	0.357421	0.483252	0.554388	0.878929	0.612757	0.347478	0.374725	0.603274	0.527859	0.611829	0.767204	0.343456	0.475631	0.673759	0.444609	0.546226	0.454623	0.125498	0.381889	0.304673	0.408702	0.42381	0.643987	0.552622	0.343822
TCGA-AX-A0IS	0.441637	0.268284	0.654729	0.337414	0.39171	0.217836	0.469706	0.516161	0.885673	0.504061	0.335206	0.33185	0.502594	0.403815	0.611529	0.586439	0.206106	0.386951	0.671871	0.486725	0.506132	0.419628	0.109416	0.387144	0.367743	0.429367	0.285707	0.307848	0.447947	0.437593
TCGA-AX-A0IU	0.43026	0.262072	0.693689	0.301346	0.442143	0.330291	0.422318	0.449795	0.69795	0.458377	0.233736	0.293615	0.607153	0.364963	0.566679	0.507173	0.473068	0.397522	0.623846	0.484711	0.567351	0.374403	0.0793452	0.409514	0.223591	0.39327	0.316053	0.33079	0.734344	0.296872
TCGA-AX-A0IW	0.580575	0.269788	0.64522	0.313016	0.413962	0.270203	0.436897	0.497412	0.819347	0.512174	0.214525	0.291958	0.580441	0.346505	0.629228	0.467347	0.220436	0.313385	0.617411	0.419074	0.539682	0.386077	0.0946853	0.384463	0.403134	0.387001	0.313441	0.361659	0.817171	0.317584
TCGA-AX-A0J0	0.373334	0.250916	0.674887	0.316826	0.438381	0.38669	0.457972	0.512472	0.718344	0.494658	0.26938	0.231688	0.477438	0.426452	0.590612	0.507044	0.375529	0.351415	0.716016	0.492165	0.540617	0.400482	0.0988694	0.386352	0.323761	0.490186	0.326172	0.280911	0.369453	0.445622
TCGA-AX-A0J1	0.405437	0.249525	0.659472	0.353898	0.492202	0.447067	0.451233	0.513696	0.820478	0.536201	0.277284	0.254854	0.55771	0.460902	0.615623	0.671376	0.311684	0.485644	0.704523	0.449489	0.542991	0.409637	0.0745328	0.392279	0.52874	0.453574	0.395959	0.417596	0.427181	0.3989
TCGA-AX-A1C4	0.298591	0.202025	0.658342	0.255961	0.32481	0.262327	0.426518	0.473539	0.621813	0.413473	0.167725	0.201991	0.497532	0.386216	0.573768	0.556988	0.232353	0.301705	0.63723	0.467701	0.554657	0.354783	0.096734	0.356607	0.406997	0.452624	0.246719	0.309781	0.332293	0.375057
TCGA-AX-A1C5	0.436428	0.25102	0.660253	0.324207	0.399556	0.203199	0.432136	0.503821	0.813987	0.458677	0.275327	0.325772	0.570746	0.399698	0.606349	0.414116	0.230548	0.309665	0.61765	0.470191	0.547423	0.343552	0.0678284	0.391404	0.276904	0.43213	0.276126	0.279944	0.490877	0.447702
TCGA-AX-A1C7	0.443949	0.288749	0.646194	0.31888	0.436732	0.325631	0.409814	0.468382	0.813976	0.511722	0.22012	0.236341	0.537191	0.38308	0.638706	0.860712	0.159509	0.280907	0.541329	0.418128	0.511042	0.357971	0.0147405	0.360641	0.341653	0.427384	0.272574	0.240955	0.685818	0.202312
TCGA-AX-A1C8	0.382214	0.233457	0.673671	0.260526	0.34585	0.206872	0.452599	0.459518	0.711178	0.503512	0.235538	0.259653	0.559302	0.369181	0.584783	0.678529	0.156497	0.347297	0.639762	0.42643	0.531687	0.407214	0.0927338	0.401054	0.420455	0.405263	0.251638	0.258549	0.678608	0.23315
TCGA-AX-A1C9	0.634681	0.323931	0.678357	0.406229	0.481133	0.230694	0.437711	0.474512	0.883676	0.563244	0.301168	0.26643	0.542879	0.377434	0.600757	0.371583	0.530879	0.482127	0.671962	0.46987	0.538034	0.426999	0.108704	0.38288	0.264053	0.447761	0.422746	0.374225	0.687228	0.481328
TCGA-AX-A1CA	0.534638	0.324774	0.677877	0.354475	0.473184	0.325793	0.419133	0.481707	0.916229	0.527344	0.249258	0.276301	0.656199	0.478749	0.635454	0.567814	0.526128	0.447893	0.639985	0.429505	0.5651	0.431458	0.1135	0.398579	0.326329	0.354449	0.378054	0.348061	0.72609	0.341104
TCGA-AX-A1CC	0.673053	0.345685	0.716449	0.421494	0.493968	0.412617	0.479628	0.540605	0.918316	0.649333	0.372043	0.323664	0.507403	0.413898	0.659486	0.73872	0.276073	0.585173	0.688801	0.517425	0.639745	0.44388	0.133046	0.447971	0.319667	0.445646	0.545696	0.589661	0.755741	0.649137
TCGA-AX-A1CE	0.212655	0.197497	0.686235	0.266614	0.354122	0.234361	0.464417	0.450062	0.683088	0.478093	0.28886	0.245042	0.508345	0.37424	0.575563	0.438089	0.261713	0.426039	0.683509	0.501426	0.535712	0.366347	0.0664857	0.331497	0.318329	0.456329	0.326903	0.232707	0.351693	0.418489
TCGA-AX-A1CF	0.486658	0.220322	0.645555	0.276054	0.420041	0.346564	0.442116	0.494981	0.823435	0.504874	0.225411	0.295966	0.569807	0.387801	0.568244	0.4774	0.496157	0.348454	0.641725	0.471774	0.58023	0.389228	0.0884499	0.397183	0.452212	0.450666	0.314972	0.391238	0.643373	0.363687
TCGA-AX-A1CI	0.334274	0.292533	0.65943	0.324134	0.336958	0.216603	0.444272	0.51409	0.868004	0.496207	0.280475	0.306837	0.511333	0.405745	0.635478	0.562659	0.231906	0.39963	0.666404	0.485164	0.538252	0.403627	0.0863493	0.352202	0.488763	0.403528	0.292659	0.321897	0.43985	0.289883
TCGA-AX-A1CJ	0.411437	0.255521	0.688382	0.39647	0.541261	0.245429	0.44851	0.500654	0.856334	0.636874	0.306286	0.322213	0.645535	0.382397	0.55703	0.62111	0.556241	0.51442	0.669227	0.468195	0.525931	0.380575	0.0723461	0.378974	0.418573	0.419272	0.441231	0.413987	0.565354	0.400259
TCGA-AX-A1CK	0.389179	0.24494	0.65524	0.276382	0.318066	0.19786	0.468085	0.429322	0.683303	0.386135	0.261972	0.290394	0.586922	0.370702	0.620888	0.844859	0.398028	0.354966	0.657895	0.47428	0.512585	0.38891	0.0874581	0.300124	0.344933	0.450014	0.261025	0.263124	0.421064	0.288663
TCGA-AX-A1CN	0.406168	0.211817	0.662896	0.246849	0.314973	0.205559	0.446186	0.493493	0.66302	0.4549	0.301627	0.285808	0.499082	0.408049	0.590592	0.39111	0.244229	0.270098	0.649601	0.472315	0.575673	0.4089	0.0867848	0.403184	0.28781	0.483426	0.251193	0.262222	0.411019	0.38054
TCGA-AX-A1CP	0.591599	0.246277	0.694245	0.328748	0.430912	0.240393	0.465128	0.479488	0.816426	0.542981	0.276116	0.293212	0.488867	0.312419	0.634635	0.458518	0.0780364	0.321148	0.655093	0.487717	0.516106	0.374631	0.0850829	0.431744	0.293765	0.433729	0.310328	0.25784	0.683117	0.478714
TCGA-AX-A1CR	0.468034	0.264539	0.664989	0.355757	0.513007	0.370433	0.436713	0.529776	0.836068	0.597259	0.293237	0.284181	0.574797	0.375394	0.62011	0.390723	0.210687	0.352274	0.683188	0.46434	0.542004	0.386544	0.0780173	0.432546	0.477584	0.423681	0.355097	0.229807	0.643383	0.3317
TCGA-AX-A2H4	0.744282	0.315255	0.717825	0.53375	0.644073	0.492936	0.464568	0.581001	0.89306	0.766513	0.262344	0.436772	0.528922	0.52216	0.551336	0.788535	0.686042	0.641473	0.671603	0.466128	0.561464	0.413034	0.111748	0.529736	0.506021	0.413745	0.612169	0.521995	0.738686	0.382783
TCGA-AX-A2H5	0.473173	0.259184	0.67796	0.34981	0.464541	0.282676	0.453615	0.412106	0.869926	0.488304	0.204002	0.25469	0.567088	0.396052	0.583771	0.408187	0.152479	0.381883	0.657269	0.49848	0.575572	0.369371	0.0880834	0.447924	0.397372	0.385205	0.329246	0.284519	0.633281	0.403906
TCGA-AX-A2H7	0.341594	0.185749	0.661596	0.306701	0.367873	0.279857	0.437717	0.454004	0.704702	0.474343	0.318573	0.267561	0.527914	0.337178	0.586713	0.631227	0.249151	0.398748	0.653545	0.489214	0.546745	0.419842	0.078159	0.326198	0.426952	0.423997	0.309779	0.309781	0.504878	0.467036
TCGA-AX-A2H8	0.667365	0.286752	0.665989	0.353156	0.429045	0.302998	0.42992	0.499202	0.856545	0.570338	0.253675	0.298676	0.532576	0.351123	0.631241	0.400647	0.272816	0.340864	0.653842	0.508454	0.501077	0.362547	0.157661	0.419413	0.345045	0.420545	0.333303	0.323895	0.779971	0.492034
TCGA-AX-A2HA	0.585649	0.199195	0.687267	0.392404	0.509246	0.30327	0.473415	0.503287	0.861771	0.512363	0.318471	0.298536	0.557867	0.471343	0.58208	0.800006	0.136345	0.439725	0.635141	0.456258	0.515329	0.42236	0.0968991	0.415579	0.434674	0.42526	0.348525	0.43564	0.627582	0.49174
TCGA-AX-A2HC	0.274642	0.176428	0.659308	0.232635	0.281418	0.187102	0.420806	0.426918	0.58884	0.492081	0.201926	0.263412	0.515635	0.378865	0.617825	0.390658	0.331494	0.273848	0.700048	0.505461	0.549762	0.322562	0.15092	0.343591	0.206236	0.508266	0.270355	0.354441	0.424187	0.282313
TCGA-AX-A2HD	0.470677	0.219461	0.671036	0.319618	0.388593	0.232906	0.440322	0.551032	0.84501	0.519316	0.289889	0.281227	0.552328	0.37355	0.630466	0.406125	0.448688	0.329296	0.65464	0.459654	0.557629	0.353863	0.0457713	0.376574	0.44046	0.465258	0.31241	0.357405	0.468864	0.447674
TCGA-AX-A2HF	0.407534	0.333129	0.653958	0.314779	0.476629	0.243703	0.425203	0.486392	0.781847	0.552978	0.244869	0.298593	0.54744	0.414945	0.607731	0.308493	0.261856	0.421277	0.659559	0.487153	0.515539	0.395603	0.102137	0.358958	0.260571	0.472564	0.348894	0.228776	0.462282	0.371606
TCGA-AX-A2HG	0.430838	0.260041	0.706317	0.392205	0.584674	0.304494	0.414015	0.460213	0.764854	0.553223	0.196664	0.303612	0.63218	0.469006	0.588763	0.661838	0.374772	0.480526	0.680541	0.426825	0.523449	0.398083	0.0633453	0.456262	0.334272	0.475021	0.430976	0.45652	0.440515	0.363094
TCGA-AX-A2HH	0.431858	0.223162	0.666358	0.257562	0.197425	0.232839	0.411785	0.472415	0.541524	0.404649	0.279886	0.275771	0.466134	0.331445	0.589389	0.421334	0.155567	0.204352	0.654846	0.471726	0.555455	0.35599	0.053202	0.309524	0.418281	0.457757	0.201474	0.249462	0.520623	0.308839
TCGA-AX-A2HJ	0.364863	0.231391	0.667654	0.334965	0.422662	0.262948	0.42633	0.503477	0.810523	0.560979	0.311532	0.302954	0.529747	0.425122	0.611533	0.726217	0.195131	0.425349	0.682239	0.45193	0.562034	0.379989	0.134594	0.402931	0.325557	0.461698	0.354198	0.519675	0.395085	0.481988
TCGA-AX-A2HK	0.610637	0.286424	0.638418	0.296592	0.323302	0.288253	0.41687	0.430387	0.667026	0.49475	0.225719	0.253836	0.511649	0.339506	0.574064	0.452331	0.0391585	0.282947	0.650643	0.499016	0.536248	0.415906	0.0913341	0.39614	0.0974158	0.460189	0.262835	0.208282	0.774269	0.365051
TCGA-AX-A2IN	0.507978	0.264403	0.665847	0.359437	0.496189	0.227717	0.454024	0.479288	0.837184	0.614552	0.290894	0.297865	0.518814	0.422613	0.609996	0.682976	0.58311	0.394335	0.654436	0.409843	0.615976	0.471993	0.224532	0.449797	0.14235	0.516061	0.403684	0.368103	0.558384	0.294058
TCGA-AX-A2IO	0.528848	0.272784	0.664677	0.318864	0.427004	0.289282	0.436933	0.503541	0.833089	0.507581	0.367482	0.287644	0.526828	0.343456	0.62093	0.633741	0.210977	0.394765	0.665541	0.438944	0.531488	0.411855	0.113461	0.404394	0.374505	0.43167	0.325683	0.380412	0.611897	0.366061
TCGA-AX-A3FS	0.488459	0.208435	0.66373	0.316809	0.352463	0.244605	0.413206	0.482255	0.696282	0.520544	0.209603	0.28792	0.413298	0.444625	0.599987	0.397747	0.359879	0.393931	0.685402	0.466895	0.561383	0.323623	0.323188	0.402963	0.271846	0.510394	0.360055	0.254166	0.691809	0.304219
TCGA-AX-A3FT	0.545317	0.26651	0.715149	0.520511	0.694567	0.313544	0.410351	0.458488	0.898997	0.66885	0.289366	0.363326	0.668719	0.545677	0.591734	0.622334	0.581977	0.642903	0.692835	0.47907	0.547437	0.436377	0.124719	0.514038	0.317884	0.459355	0.604385	0.358243	0.515734	0.436298
TCGA-AX-A3FW	0.515507	0.278035	0.651838	0.316472	0.349468	0.255792	0.444909	0.45169	0.759111	0.459995	0.196238	0.218963	0.503332	0.253292	0.580446	0.444598	0.18131	0.310647	0.672687	0.496258	0.480557	0.373172	0.189329	0.343899	0.295223	0.452906	0.262151	0.325828	0.60628	0.393434
TCGA-AX-A3FX	0.431184	0.233047	0.668156	0.355752	0.43705	0.262172	0.445379	0.484	0.762008	0.530028	0.315939	0.304615	0.587841	0.355633	0.593832	0.724155	0.598454	0.408761	0.71179	0.479587	0.544736	0.380283	0.0900682	0.37612	0.291326	0.41976	0.387497	0.423203	0.552912	0.493268
TCGA-AX-A3FZ	0.210917	0.182993	0.661968	0.237162	0.337347	0.277774	0.375546	0.476615	0.549306	0.493083	0.23546	0.275484	0.452594	0.354893	0.57782	0.343163	0.127626	0.241384	0.687426	0.46344	0.629173	0.377593	0.246076	0.369079	0.160459	0.54405	0.226756	0.201838	0.313662	0.372045
TCGA-AX-A3G1	0.730525	0.331249	0.688303	0.398766	0.499345	0.249573	0.417945	0.455192	0.843751	0.577454	0.236993	0.339603	0.522821	0.386646	0.572068	0.548159	0.805411	0.538039	0.701619	0.490935	0.526099	0.402047	0.303077	0.41397	0.339745	0.454168	0.491528	0.439056	0.832221	0.49582
TCGA-AX-A3G3	0.676645	0.325835	0.689434	0.457232	0.605438	0.438761	0.421692	0.532003	0.989897	0.734325	0.228729	0.338498	0.603826	0.480388	0.591951	0.559952	0.498542	0.507028	0.63354	0.456834	0.626705	0.402281	0.040403	0.462567	0.414033	0.398561	0.520661	0.52309	0.858449	0.411398
TCGA-AX-A3G4	0.383898	0.180067	0.65691	0.294448	0.304049	0.24098	0.440722	0.466005	0.675569	0.463964	0.338588	0.293256	0.467482	0.342619	0.620229	0.622463	0.343069	0.366312	0.659533	0.469397	0.549378	0.379406	0.142289	0.348759	0.301474	0.442043	0.288112	0.219882	0.526965	0.521763
TCGA-AX-A3G6	0.66192	0.343685	0.670262	0.337626	0.415566	0.319831	0.416553	0.526958	0.74879	0.583205	0.239393	0.312165	0.512181	0.294132	0.565179	0.444533	0.417916	0.288084	0.645604	0.467122	0.510841	0.35953	0.142916	0.339872	0.442859	0.476561	0.329272	0.243533	0.75952	0.386939
TCGA-AX-A3G7	0.63734	0.281843	0.640724	0.366786	0.502367	0.337738	0.423431	0.515666	0.985632	0.618485	0.317174	0.310929	0.568911	0.351032	0.604297	0.700182	0.33563	0.446089	0.627699	0.459712	0.515726	0.365018	0.0946166	0.407083	0.34956	0.393298	0.397804	0.282393	0.834624	0.451127
TCGA-AX-A3G8	0.478302	0.203865	0.670003	0.312932	0.411742	0.441036	0.378017	0.449921	0.768166	0.449868	0.313426	0.318236	0.590711	0.367737	0.563305	0.700375	0.1507	0.278467	0.585638	0.41667	0.537442	0.396826	0.027774	0.352902	0.403514	0.464317	0.254754	0.242051	0.559964	0.32101
TCGA-AX-A3G9	0.311511	0.267618	0.666525	0.282387	0.340167	0.375397	0.396554	0.427055	0.608006	0.408619	0.207514	0.269496	0.424654	0.365541	0.572469	0.31919	0.17783	0.299255	0.664361	0.49286	0.539364	0.376637	0.0829838	0.377228	0.345204	0.452817	0.239291	0.234704	0.428309	0.368781
TCGA-AX-A3GB	0.409627	0.230454	0.686509	0.380921	0.521209	0.237325	0.474345	0.530543	0.874553	0.548648	0.360956	0.340006	0.656251	0.424965	0.608786	0.756828	0.267592	0.517412	0.627518	0.474849	0.52213	0.416321	0.0973928	0.409488	0.424827	0.360923	0.418504	0.335494	0.548067	0.438879
TCGA-AX-A3GI	0.501402	0.311497	0.664956	0.287174	0.355653	0.292962	0.428049	0.431389	0.793517	0.44614	0.269913	0.227681	0.495816	0.314395	0.575183	0.309653	0.249998	0.298594	0.673868	0.504993	0.508769	0.372401	0.0422419	0.372813	0.397249	0.455893	0.231495	0.210151	0.771561	0.388276
TCGA-B5-A0JN	0.491574	0.27169	0.674374	0.281303	0.365327	0.208686	0.445454	0.461609	0.680602	0.463769	0.229404	0.259259	0.506405	0.384726	0.577614	0.395298	0.232306	0.318129	0.658416	0.462176	0.50966	0.38615	0.119905	0.387359	0.274068	0.413814	0.262003	0.179412	0.668235	0.473131
TCGA-B5-A0JR	0.417787	0.23075	0.672925	0.379322	0.483622	0.252432	0.484773	0.471107	0.826149	0.5643	0.296541	0.267039	0.489804	0.470202	0.599982	0.531146	0.476751	0.493832	0.712951	0.494736	0.528381	0.427908	0.127801	0.385576	0.518514	0.452996	0.450052	0.410378	0.445585	0.311023
TCGA-B5-A0JS	0.460008	0.210674	0.672705	0.399015	0.631484	0.392975	0.462868	0.558498	0.881549	0.594244	0.332443	0.338516	0.675275	0.538862	0.607645	0.437316	0.541957	0.516412	0.630861	0.459619	0.530078	0.436891	0.078721	0.438251	0.343823	0.392394	0.445659	0.638896	0.492902	0.463691
TCGA-B5-A0JT	0.403467	0.239632	0.658402	0.32564	0.403422	0.287913	0.453451	0.51507	0.725418	0.573149	0.279111	0.342446	0.605903	0.392354	0.568641	0.335881	0.205393	0.391363	0.664037	0.486508	0.533109	0.374016	0.0839314	0.392727	0.308311	0.424332	0.326593	0.240827	0.623046	0.459344
TCGA-B5-A0JU	0.475626	0.215291	0.651233	0.264162	0.280043	0.238553	0.418043	0.491713	0.804617	0.441606	0.2916	0.316427	0.497099	0.397634	0.58386	0.445307	0.346671	0.341031	0.688112	0.505442	0.538956	0.379162	0.0825125	0.348756	0.387421	0.464101	0.23637	0.268924	0.664414	0.460446
TCGA-B5-A0JV	0.405787	0.183003	0.640774	0.30945	0.301128	0.228513	0.419809	0.475399	0.8018	0.494179	0.278447	0.284695	0.553882	0.333424	0.606748	0.481653	0.317126	0.414494	0.677502	0.479517	0.533805	0.381746	0.0965477	0.397119	0.461772	0.411432	0.286309	0.253715	0.615129	0.434231
TCGA-B5-A0JX	0.694613	0.251012	0.679092	0.417431	0.452344	0.251427	0.453546	0.530385	0.861421	0.614236	0.356803	0.324623	0.553723	0.412259	0.588833	0.492351	0.474655	0.512721	0.651886	0.48445	0.572691	0.4087	0.0696229	0.412401	0.321391	0.441991	0.427872	0.480558	0.721684	0.519468
TCGA-B5-A0JY	0.289098	0.21478	0.670273	0.304955	0.430445	0.239431	0.476053	0.53291	0.7678	0.589107	0.23417	0.271815	0.624931	0.413628	0.603444	0.638703	0.441294	0.42536	0.681158	0.451612	0.554443	0.41298	0.108863	0.36617	0.218131	0.440448	0.397185	0.335817	0.393884	0.473893
TCGA-B5-A0JZ	0.548041	0.283064	0.700994	0.469906	0.607527	0.494805	0.441217	0.575986	0.902348	0.668369	0.353624	0.299633	0.565505	0.456886	0.620666	0.75947	0.631086	0.615388	0.692163	0.463239	0.567921	0.444203	0.128158	0.449606	0.416107	0.434866	0.583727	0.648756	0.48176	0.441395
TCGA-B5-A0K0	0.48935	0.21925	0.702577	0.434855	0.563877	0.23463	0.449237	0.560179	0.859514	0.603746	0.327986	0.3444	0.53345	0.476172	0.63352	0.463802	0.172644	0.600281	0.674914	0.491477	0.575467	0.500703	0.111484	0.423103	0.323903	0.369557	0.492328	0.445049	0.523807	0.466718
TCGA-B5-A0K1	0.368962	0.211009	0.667794	0.29928	0.374405	0.23462	0.436091	0.486143	0.726659	0.487031	0.270567	0.31319	0.62679	0.346744	0.589344	0.345934	0.181839	0.275657	0.639934	0.474419	0.542037	0.38351	0.105395	0.340411	0.301947	0.409457	0.233985	0.258613	0.429848	0.398493
TCGA-B5-A0K2	0.6	0.381096	0.694804	0.476758	0.662296	0.347116	0.419223	0.573854	0.930303	0.686622	0.317105	0.348279	0.580953	0.46056	0.567761	0.600552	0.68506	0.601804	0.641419	0.435088	0.536583	0.43804	0.14221	0.425368	0.318464	0.39529	0.55057	0.441827	0.688519	0.475062
TCGA-B5-A0K3	0.471318	0.229808	0.652011	0.337068	0.399918	0.273184	0.428149	0.510079	0.843213	0.57086	0.208839	0.32899	0.632197	0.398968	0.620426	0.441827	0.344055	0.350067	0.614085	0.469667	0.550529	0.373332	0.0781253	0.398492	0.428017	0.404038	0.335862	0.281233	0.706282	0.368798
TCGA-B5-A0K4	0.471159	0.228217	0.628884	0.30268	0.374981	0.413982	0.451626	0.482393	0.772464	0.516693	0.305407	0.374595	0.62039	0.390062	0.571704	0.667445	0.186252	0.2804	0.607757	0.440451	0.576347	0.348273	0.186514	0.350171	0.288259	0.364379	0.282149	0.370294	0.678966	0.548479
TCGA-B5-A0K6	0.475975	0.194816	0.650507	0.415691	0.532608	0.245833	0.44076	0.590411	0.906467	0.626842	0.298419	0.354402	0.659166	0.447249	0.644872	0.722157	0.317716	0.458306	0.612898	0.401728	0.549536	0.391576	0.0958025	0.401502	0.518667	0.351548	0.413097	0.487131	0.614131	0.409757
TCGA-B5-A0K7	0.46351	0.289647	0.700306	0.418194	0.563475	0.259455	0.500428	0.546742	0.900623	0.617355	0.324392	0.309616	0.670426	0.457899	0.621639	0.519546	0.55223	0.593663	0.694582	0.480871	0.551579	0.459166	0.0681661	0.407005	0.493285	0.428072	0.485557	0.507302	0.546391	0.463239
TCGA-B5-A0K8	0.643764	0.293901	0.690791	0.382195	0.536281	0.363558	0.437933	0.490081	0.826615	0.525067	0.283461	0.264994	0.592839	0.34912	0.592414	0.573614	0.21519	0.447057	0.647339	0.474416	0.576008	0.358635	0.133133	0.424116	0.440101	0.370488	0.408351	0.390143	0.751942	0.402998
TCGA-B5-A0K9	0.489622	0.224585	0.642718	0.355942	0.421381	0.297528	0.456737	0.504767	0.867152	0.570699	0.221629	0.383265	0.527496	0.387621	0.583757	0.422107	0.381259	0.434703	0.660129	0.454372	0.535461	0.390846	0.0918661	0.357401	0.460816	0.439697	0.373536	0.361659	0.540606	0.33527
TCGA-B5-A0KB	0.710105	0.328233	0.63497	0.390676	0.475826	0.306726	0.435175	0.555107	0.849906	0.685871	0.29163	0.475425	0.50625	0.417167	0.581157	0.634192	0.544782	0.432037	0.659226	0.469739	0.547913	0.405515	0.248052	0.397208	0.239079	0.459302	0.460221	0.463609	0.827094	0.419269
TCGA-B5-A11E	0.397189	0.186048	0.675404	0.331006	0.410949	0.240481	0.420174	0.482206	0.69642	0.477928	0.291381	0.283275	0.467177	0.441563	0.599754	0.617178	0.336578	0.432143	0.685595	0.500904	0.568292	0.43574	0.0689767	0.387433	0.38165	0.439771	0.325301	0.402065	0.354978	0.430211
TCGA-B5-A11F	0.343231	0.225314	0.657995	0.296	0.41054	0.324387	0.466078	0.511614	0.726833	0.509	0.340881	0.28049	0.577579	0.409609	0.588498	0.386083	0.14372	0.42481	0.663974	0.475663	0.542116	0.398921	0.14427	0.4029	0.278685	0.410265	0.30605	0.343679	0.522575	0.409499
TCGA-B5-A11G	0.521891	0.208084	0.674986	0.384909	0.538464	0.221366	0.462891	0.479572	0.797704	0.543592	0.212968	0.305481	0.611478	0.461766	0.620833	0.629229	0.63354	0.509655	0.665132	0.427395	0.55943	0.417769	0.0840927	0.417726	0.445106	0.406721	0.427532	0.539846	0.783807	0.457887
TCGA-B5-A11H	0.528446	0.357606	0.66691	0.428761	0.506093	0.463869	0.446753	0.54164	0.824976	0.639706	0.289232	0.34395	0.595523	0.410364	0.581801	0.658809	0.701399	0.520057	0.680917	0.452649	0.555323	0.422428	0.109432	0.472112	0.427349	0.440221	0.496885	0.441569	0.776691	0.466938
TCGA-B5-A11I	0.650782	0.319948	0.673304	0.416796	0.498321	0.368416	0.428284	0.51973	0.966796	0.718779	0.270339	0.355995	0.515801	0.443163	0.565328	0.691804	0.399378	0.51522	0.675829	0.512955	0.547165	0.39535	0.104171	0.416876	0.366559	0.46733	0.511366	0.512071	0.852701	0.381178
TCGA-B5-A11J	0.519923	0.25216	0.653183	0.356528	0.392349	0.349572	0.439456	0.518487	0.839095	0.560414	0.285762	0.300948	0.551702	0.390564	0.573246	0.403032	0.412037	0.42173	0.646649	0.470471	0.546777	0.404362	0.089273	0.402576	0.299177	0.445971	0.358141	0.342841	0.751653	0.478656
TCGA-B5-A11L	0.562465	0.285011	0.677244	0.410305	0.496601	0.365933	0.46197	0.562891	0.861926	0.624805	0.337891	0.434046	0.656971	0.447443	0.589071	0.676145	0.718114	0.43591	0.631436	0.455758	0.567831	0.40186	0.123521	0.435189	0.314933	0.395241	0.463554	0.256035	0.5663	0.626582
TCGA-B5-A11M	0.212008	0.196429	0.679852	0.310104	0.451901	0.204943	0.487941	0.53129	0.790529	0.523477	0.384787	0.312473	0.614474	0.399481	0.633123	0.668669	0.162425	0.412461	0.645068	0.496193	0.621263	0.426009	0.121469	0.379963	0.331303	0.354513	0.343708	0.413214	0.473589	0.444778
TCGA-B5-A11N	0.70957	0.355823	0.714868	0.514478	0.619941	0.4952	0.449846	0.568162	0.993813	0.690691	0.289567	0.383874	0.572671	0.475154	0.581757	0.716551	0.753393	0.65604	0.684475	0.490461	0.57952	0.49268	0.154366	0.52309	0.439394	0.412504	0.618938	0.604676	0.719116	0.543626
TCGA-B5-A11O	0.540343	0.208077	0.671186	0.390344	0.477086	0.313499	0.436701	0.55731	0.823824	0.600365	0.287272	0.472142	0.645755	0.411452	0.593119	0.655007	0.295932	0.447048	0.642007	0.456836	0.58246	0.372247	0.177505	0.403682	0.319493	0.410011	0.412348	0.383183	0.504345	0.485202
TCGA-B5-A11P	0.530222	0.298147	0.628815	0.290774	0.370429	0.18666	0.424436	0.484754	0.749087	0.470296	0.221186	0.315089	0.518811	0.30846	0.614637	0.656554	0.212441	0.2776	0.61457	0.462138	0.521922	0.348924	0.134254	0.336941	0.404872	0.424688	0.218209	0.191914	0.45812	0.420418
TCGA-B5-A11Q	0.259321	0.250432	0.676171	0.283295	0.331077	0.284729	0.462756	0.45342	0.676183	0.415515	0.253126	0.318337	0.632481	0.409771	0.626173	0.861292	0.0512834	0.275947	0.675689	0.457549	0.520709	0.416203	0.0617192	0.289751	0.564058	0.44706	0.23937	0.305721	0.358428	0.294686
TCGA-B5-A11R	0.476299	0.233395	0.675638	0.313423	0.439916	0.312792	0.455905	0.474087	0.859577	0.495328	0.317429	0.320402	0.542948	0.398765	0.584225	0.468184	0.570138	0.437104	0.676346	0.492135	0.524648	0.439067	0.0877495	0.363477	0.387222	0.468642	0.333946	0.315904	0.555576	0.285637
TCGA-B5-A11S	0.357812	0.213524	0.673192	0.329765	0.458735	0.231253	0.448766	0.484336	0.81924	0.562968	0.354052	0.310589	0.574327	0.366383	0.593492	0.471342	0.299157	0.43233	0.681946	0.507574	0.539351	0.370827	0.0932945	0.414062	0.338017	0.431351	0.328645	0.33543	0.453758	0.423354
TCGA-B5-A11U	0.417254	0.198248	0.683293	0.330366	0.449301	0.262143	0.455791	0.52335	0.775323	0.554394	0.326832	0.391926	0.477753	0.476756	0.641913	0.849498	0.299595	0.381343	0.657759	0.471545	0.591811	0.438266	0.220263	0.416284	0.249163	0.440867	0.35324	0.290126	0.474476	0.521681
TCGA-B5-A11V	0.284081	0.240997	0.6591	0.268284	0.370482	0.227053	0.474486	0.542589	0.761135	0.487314	0.277944	0.369511	0.589396	0.418238	0.614993	0.50234	0.24327	0.376895	0.640785	0.469647	0.539266	0.384351	0.104632	0.341904	0.357849	0.420015	0.313265	0.321124	0.458514	0.479248
TCGA-B5-A11W	0.266339	0.217818	0.664235	0.297239	0.380535	0.248492	0.487854	0.475502	0.757024	0.514989	0.265001	0.392807	0.705015	0.378351	0.622236	0.523413	0.450989	0.389041	0.629602	0.458097	0.54609	0.416378	0.090595	0.396437	0.248516	0.363478	0.344815	0.237862	0.40768	0.464773
TCGA-B5-A11X	0.53978	0.316492	0.70525	0.369303	0.48636	0.326808	0.457798	0.517722	0.859173	0.631608	0.39558	0.297125	0.51934	0.475762	0.605174	0.501051	0.867148	0.532429	0.690866	0.526367	0.596328	0.469643	0.154636	0.388719	0.145592	0.489183	0.528078	0.428165	0.595814	0.374151
TCGA-B5-A11Y	0.632281	0.320091	0.703842	0.478642	0.620351	0.306959	0.410515	0.536622	0.961602	0.664693	0.300865	0.39352	0.643338	0.424983	0.593172	0.538041	0.566714	0.581664	0.676155	0.481142	0.5389	0.445301	0.126252	0.440924	0.378104	0.389837	0.528173	0.388918	0.722662	0.466909
TCGA-B5-A11Z	0.296576	0.245964	0.654011	0.270664	0.335273	0.212961	0.491493	0.516871	0.791621	0.452169	0.377967	0.306195	0.578717	0.498762	0.610604	0.544357	0.245332	0.397165	0.682554	0.505894	0.536556	0.435488	0.0678387	0.308703	0.506676	0.376378	0.258443	0.166652	0.427656	0.436615
TCGA-B5-A121	0.36182	0.210708	0.668087	0.310798	0.421342	0.211873	0.457837	0.515853	0.795858	0.497114	0.328488	0.279048	0.607205	0.342295	0.598755	0.438798	0.217507	0.421255	0.653893	0.480691	0.535544	0.385618	0.081431	0.357757	0.29792	0.414188	0.323864	0.196747	0.536145	0.435219
TCGA-B5-A1MR	0.578984	0.396271	0.681212	0.519121	0.67725	0.561578	0.392591	0.541088	0.916713	0.802985	0.224909	0.341505	0.592826	0.520894	0.563013	0.710235	0.813092	0.658542	0.674725	0.470605	0.604504	0.472631	0.190013	0.52062	0.302921	0.468997	0.685591	0.658165	0.544099	0.337544
TCGA-B5-A1MS	0.42548	0.277201	0.670274	0.288322	0.487869	0.32096	0.428177	0.470385	0.861421	0.438955	0.204369	0.24151	0.53725	0.410368	0.60714	0.653718	0.0933845	0.311169	0.672896	0.489078	0.561924	0.372968	0.163676	0.401809	0.319464	0.390678	0.249787	0.129145	0.513132	0.32517
TCGA-B5-A1MU	0.698701	0.29308	0.654915	0.42269	0.516554	0.328935	0.427916	0.557637	0.875864	0.726982	0.318071	0.394002	0.51301	0.43907	0.625195	0.686133	0.509179	0.441724	0.645832	0.448371	0.599538	0.389677	0.0866218	0.473241	0.324758	0.448296	0.454589	0.350445	0.816613	0.490627
TCGA-B5-A1MV	0.466384	0.268302	0.661655	0.329308	0.401589	0.217335	0.447181	0.544738	0.794152	0.561549	0.267398	0.423769	0.693602	0.387444	0.591849	0.525926	0.300145	0.343178	0.64797	0.481103	0.55242	0.388908	0.170234	0.359101	0.34739	0.426473	0.340187	0.18476	0.427145	0.441244
TCGA-B5-A1MW	0.523751	0.244525	0.675469	0.272285	0.313837	0.243768	0.444227	0.468488	0.680469	0.434283	0.251797	0.266518	0.487458	0.377055	0.540112	0.501308	0.212941	0.313537	0.655948	0.477834	0.529519	0.361235	0.0827221	0.378967	0.316392	0.468821	0.236854	0.253844	0.725831	0.468884
TCGA-B5-A1MX	0.434121	0.280088	0.642339	0.375496	0.455063	0.307078	0.46339	0.507543	0.768099	0.5779	0.280499	0.290456	0.498199	0.443767	0.556516	0.552155	0.602175	0.478404	0.699827	0.482903	0.5788	0.37613	0.0922904	0.410888	0.445226	0.483441	0.438118	0.363785	0.61905	0.422447
TCGA-B5-A1MY	0.60124	0.219883	0.652238	0.279568	0.341362	0.354444	0.495925	0.515762	0.854775	0.543194	0.409932	0.311104	0.578298	0.492599	0.634482	0.311973	0.0806686	0.296182	0.589129	0.41857	0.527551	0.462912	0.066251	0.401881	0.302089	0.408594	0.257753	0.210796	0.772593	0.443979
TCGA-B5-A1MZ	0.352214	0.250051	0.686344	0.421263	0.505203	0.248678	0.459455	0.547955	0.937188	0.59462	0.372519	0.356407	0.601134	0.416298	0.585281	0.611636	0.0771338	0.472578	0.65286	0.485199	0.530359	0.424521	0.112585	0.432494	0.463896	0.402811	0.389847	0.668411	0.479733	0.521956
TCGA-B5-A1N2	0.523401	0.306443	0.677189	0.313393	0.349261	0.355038	0.433543	0.4874	0.810086	0.527923	0.268653	0.275395	0.529286	0.334806	0.62017	0.575161	0.501325	0.403784	0.675897	0.496693	0.550049	0.372189	0.1142	0.409498	0.270256	0.440056	0.368285	0.346837	0.695076	0.461299
TCGA-B5-A3F9	0.394097	0.219536	0.700355	0.328832	0.489143	0.191651	0.442824	0.500254	0.853285	0.582408	0.319004	0.30992	0.584612	0.413491	0.590198	0.45594	0.20937	0.427557	0.670295	0.47431	0.521456	0.435433	0.0848144	0.395591	0.284448	0.412809	0.349104	0.214018	0.541253	0.428455
TCGA-B5-A3FA	0.632698	0.257139	0.668123	0.333423	0.428527	0.287071	0.421991	0.513512	0.846707	0.530581	0.214916	0.301634	0.515972	0.394332	0.607459	0.643472	0.539533	0.374537	0.644404	0.423669	0.516715	0.371309	0.0591713	0.405862	0.349908	0.451681	0.334543	0.315259	0.816705	0.349191
TCGA-B5-A3FB	0.485098	0.281406	0.681482	0.330371	0.406089	0.256327	0.423117	0.482613	0.868211	0.524236	0.26695	0.314766	0.585581	0.379579	0.58047	0.386921	0.343527	0.375385	0.644334	0.487166	0.54468	0.393775	0.144885	0.363063	0.201737	0.458855	0.338695	0.278913	0.522301	0.351092
TCGA-B5-A3FC	0.402905	0.297711	0.691101	0.442639	0.60177	0.305414	0.423278	0.54567	0.876952	0.659592	0.293965	0.30477	0.45334	0.461761	0.560352	0.740137	0.75565	0.579773	0.708428	0.467779	0.544355	0.435437	0.127219	0.50588	0.206788	0.441199	0.519546	0.635481	0.526889	0.423406
TCGA-B5-A3FD	0.351405	0.205962	0.657838	0.308196	0.433217	0.198183	0.423693	0.494047	0.755522	0.536379	0.306972	0.303184	0.56493	0.3725	0.579268	0.651205	0.181562	0.350281	0.63448	0.444675	0.526601	0.398076	0.0964278	0.352004	0.334815	0.420574	0.301401	0.233995	0.529964	0.431122
TCGA-B5-A3FH	0.398222	0.264601	0.667494	0.318884	0.397269	0.25891	0.459676	0.511487	0.817833	0.539889	0.297894	0.404826	0.56976	0.414816	0.583341	0.516775	0.511857	0.408666	0.681825	0.491008	0.546178	0.40684	0.0669848	0.361889	0.25304	0.429721	0.345687	0.380541	0.476091	0.478865
TCGA-B5-A3S1	0.543522	0.352719	0.661296	0.332366	0.396846	0.343547	0.436564	0.499912	0.808199	0.554216	0.269964	0.291066	0.533457	0.392922	0.584341	0.331757	0.441998	0.394721	0.67667	0.489598	0.525871	0.389224	0.0834937	0.448429	0.260991	0.427305	0.349711	0.319577	0.755342	0.395939
TCGA-B5-A5OC	0.653916	0.308596	0.705932	0.466407	0.536407	0.390343	0.455839	0.543594	0.956625	0.670764	0.290158	0.316085	0.504062	0.499747	0.583684	0.691418	0.694993	0.584531	0.733485	0.490422	0.548822	0.446243	0.103856	0.459288	0.374823	0.439643	0.553628	0.454587	0.711625	0.523288
TCGA-B5-A5OD	0.383948	0.344317	0.663453	0.350007	0.516912	0.366791	0.442977	0.607078	0.898136	0.623448	0.268156	0.313142	0.514757	0.348694	0.587517	0.641732	0.524763	0.449828	0.599365	0.452722	0.522646	0.406812	0.0721501	0.374338	0.324938	0.364693	0.442303	0.350381	0.507688	0.319626
TCGA-B5-A5OE	0.343414	0.236958	0.65681	0.316983	0.346262	0.356426	0.43499	0.516187	0.689043	0.544537	0.337325	0.330871	0.53009	0.37566	0.536308	0.572197	0.182926	0.322504	0.577153	0.456105	0.531823	0.366569	0.159422	0.460641	0.357397	0.428173	0.271408	0.235993	0.624877	0.379906
TCGA-BG-A0LW	0.481932	0.219962	0.671045	0.323174	0.424833	0.220655	0.453593	0.513747	0.847943	0.543435	0.32256	0.336436	0.629389	0.435356	0.588498	0.42752	0.150996	0.402592	0.644513	0.486797	0.541161	0.417772	0.0618142	0.357643	0.419781	0.326481	0.301968	0.192623	0.510762	0.397739
TCGA-BG-A0LX	0.348894	0.259801	0.662236	0.369687	0.444517	0.269671	0.453092	0.470771	0.79307	0.52955	0.265644	0.315497	0.48969	0.423942	0.624504	0.845245	0.428531	0.470197	0.677144	0.46158	0.625427	0.386031	0.127914	0.402544	0.321423	0.439049	0.427826	0.301661	0.471635	0.409281
TCGA-BG-A0M0	0.323822	0.186342	0.678358	0.281755	0.355667	0.191886	0.449669	0.471452	0.705418	0.441763	0.299527	0.269167	0.521908	0.335957	0.607121	0.634256	0.155123	0.34661	0.633451	0.484652	0.573626	0.365062	0.0944476	0.348781	0.436623	0.415762	0.230486	0.227744	0.498097	0.323607
TCGA-BG-A0M2	0.415434	0.233132	0.685078	0.33546	0.474745	0.220673	0.500772	0.476655	0.756214	0.498574	0.320424	0.353116	0.653051	0.397103	0.617281	0.557503	0.390541	0.519261	0.676973	0.493921	0.53642	0.397024	0.0716258	0.400979	0.42363	0.43458	0.387703	0.402709	0.591791	0.491232
TCGA-BG-A0M3	0.391979	0.258093	0.66834	0.335513	0.351305	0.164845	0.445876	0.475024	0.82243	0.514864	0.240562	0.309416	0.536776	0.369959	0.553671	0.654556	0.239661	0.374888	0.678327	0.46052	0.53274	0.37505	0.114091	0.34046	0.352509	0.417004	0.311123	0.227164	0.472852	0.418367
TCGA-BG-A0M4	0.521301	0.240666	0.641106	0.338174	0.346224	0.154124	0.437604	0.531885	0.826264	0.641348	0.268032	0.368865	0.65716	0.409234	0.618203	0.487195	0.209059	0.278886	0.599726	0.430463	0.545672	0.382647	0.0767587	0.371667	0.461505	0.382455	0.351041	0.34239	0.495119	0.433345
TCGA-BG-A0M6	0.332915	0.262034	0.626945	0.207539	0.290163	0.283472	0.430316	0.495181	0.648255	0.426789	0.232502	0.217857	0.524481	0.371519	0.62086	0.420818	0.186813	0.318457	0.646912	0.452776	0.566007	0.380506	0.116324	0.385286	0.312928	0.420782	0.222445	0.189465	0.398629	0.326056
TCGA-BG-A0M7	0.558369	0.261185	0.655359	0.382999	0.425894	0.31466	0.448536	0.554192	0.897033	0.600365	0.245856	0.389872	0.669485	0.412633	0.598601	0.515615	0.615241	0.429919	0.631408	0.4546	0.576343	0.382436	0.102545	0.392377	0.399729	0.382029	0.419263	0.371325	0.619923	0.462618
TCGA-BG-A0M8	0.660446	0.351012	0.708832	0.478333	0.645464	0.456856	0.464151	0.593017	0.927571	0.708968	0.375756	0.469162	0.560273	0.499645	0.62269	0.836803	0.845067	0.591736	0.634024	0.431133	0.627103	0.482865	0.188517	0.453091	0.353706	0.399037	0.609934	0.566332	0.651432	0.609135
TCGA-BG-A0M9	0.371647	0.196192	0.649701	0.295918	0.331821	0.309801	0.464355	0.495326	0.764027	0.497191	0.291301	0.389051	0.697241	0.36086	0.606487	0.600616	0.161481	0.307718	0.615567	0.464465	0.536252	0.380563	0.0713379	0.338984	0.358097	0.369168	0.276267	0.218529	0.460967	0.436181
TCGA-BG-A0MA	0.285444	0.198479	0.676401	0.289433	0.415782	0.21272	0.462714	0.499006	0.767906	0.520189	0.331328	0.316301	0.600648	0.431074	0.611443	0.621947	0.216648	0.408686	0.648255	0.460067	0.556247	0.389765	0.0538871	0.398799	0.405119	0.419374	0.317265	0.206671	0.414772	0.349344
TCGA-BG-A0MC	0.442202	0.252868	0.663374	0.419745	0.588995	0.350345	0.482006	0.56493	0.889102	0.597454	0.254585	0.405756	0.719881	0.394172	0.612842	0.643536	0.637287	0.48547	0.595919	0.424082	0.559783	0.411091	0.169216	0.413596	0.416064	0.330801	0.482929	0.446273	0.547295	0.459448
TCGA-BG-A0MG	0.567648	0.228417	0.6542	0.382207	0.456207	0.227417	0.424042	0.519482	0.927481	0.551044	0.251717	0.347222	0.640047	0.357974	0.605404	0.495251	0.15354	0.305685	0.632429	0.456036	0.563225	0.348016	0.130723	0.403862	0.389459	0.431602	0.317596	0.218013	0.590923	0.42069
TCGA-BG-A0MI	0.525028	0.210459	0.652796	0.344906	0.435823	0.214155	0.419079	0.586588	0.897755	0.606136	0.271658	0.328007	0.596812	0.452299	0.62169	0.404385	0.239407	0.344079	0.632879	0.464729	0.525847	0.387694	0.0513266	0.349805	0.432386	0.400121	0.355398	0.303401	0.636809	0.454976
TCGA-BG-A0MK	0.324456	0.195376	0.647472	0.31698	0.380456	0.19683	0.492737	0.516829	0.804795	0.538017	0.270741	0.354516	0.694383	0.37998	0.609115	0.613634	0.287384	0.392277	0.609535	0.446265	0.535467	0.387204	0.142858	0.369317	0.412526	0.349202	0.353576	0.282006	0.573647	0.415928
TCGA-BG-A0MO	0.528669	0.266478	0.660374	0.378372	0.485147	0.392456	0.42734	0.585162	0.952552	0.59114	0.319746	0.370444	0.549097	0.465994	0.578574	0.525862	0.311554	0.529131	0.6504	0.465919	0.519577	0.427262	0.082045	0.367228	0.556373	0.37248	0.412329	0.445049	0.601717	0.45152
TCGA-BG-A0MQ	0.428645	0.216324	0.669228	0.307799	0.396495	0.185685	0.436828	0.500753	0.797646	0.492704	0.335415	0.272696	0.590552	0.33813	0.586265	0.575483	0.218652	0.289093	0.656629	0.474802	0.523001	0.374184	0.0954164	0.362732	0.491846	0.424004	0.254823	0.201	0.412939	0.377224
TCGA-BG-A0MS	0.453512	0.241188	0.662573	0.337836	0.432448	0.226358	0.45406	0.518598	0.858691	0.546826	0.321502	0.342202	0.613029	0.431923	0.575904	0.57239	0.224166	0.408354	0.645892	0.472963	0.529487	0.401827	0.0769965	0.400862	0.422307	0.400975	0.331975	0.292317	0.613334	0.499096
TCGA-BG-A0MT	0.451068	0.209253	0.652092	0.356728	0.440615	0.259421	0.427207	0.522451	0.869929	0.631934	0.314713	0.301897	0.547716	0.280789	0.584211	0.446273	0.194342	0.44386	0.670704	0.478885	0.534761	0.382124	0.105294	0.395321	0.239377	0.383103	0.389099	0.224522	0.710571	0.458506
TCGA-BG-A0MU	0.454518	0.255566	0.661765	0.391423	0.482017	0.305172	0.441189	0.538233	0.936383	0.599981	0.324938	0.396658	0.509629	0.433299	0.596006	0.693158	0.559251	0.515796	0.665683	0.456018	0.535749	0.416774	0.101253	0.335105	0.455115	0.43055	0.431631	0.352121	0.531622	0.407612
TCGA-BG-A0RY	0.526203	0.284721	0.636186	0.333492	0.345703	0.277031	0.441069	0.571969	0.886983	0.619983	0.341427	0.381062	0.590569	0.336972	0.611969	0.492351	0.206427	0.303706	0.639869	0.457184	0.530237	0.39356	0.0706428	0.330237	0.528785	0.382125	0.334608	0.222911	0.525689	0.410378
TCGA-BG-A0VT	0.369154	0.242167	0.687792	0.360059	0.465826	0.23375	0.451148	0.529591	0.800999	0.516598	0.344431	0.329547	0.501053	0.431471	0.626692	0.69696	0.219722	0.473674	0.647036	0.482849	0.512115	0.420491	0.127589	0.38157	0.397072	0.395901	0.354951	0.343808	0.44113	0.462748
TCGA-BG-A0VV	0.418671	0.26532	0.667983	0.350657	0.452959	0.191167	0.456251	0.542064	0.887783	0.54493	0.292465	0.337462	0.638197	0.362819	0.600387	0.496282	0.359361	0.440809	0.625478	0.447297	0.521364	0.398346	0.09919	0.353086	0.422191	0.415408	0.375922	0.241793	0.530218	0.437938
TCGA-BG-A0VW	0.49966	0.242921	0.674211	0.410245	0.54903	0.310151	0.440577	0.566045	0.903889	0.600897	0.273011	0.354655	0.649073	0.40833	0.615468	0.608607	0.478379	0.450488	0.643392	0.428588	0.52415	0.397123	0.116908	0.386462	0.35388	0.400857	0.436617	0.488806	0.610056	0.403179
TCGA-BG-A0VX	0.569956	0.228207	0.685835	0.397242	0.560736	0.255284	0.430615	0.582622	0.913817	0.620207	0.311816	0.350662	0.578941	0.476917	0.613726	0.540426	0.189342	0.522458	0.664026	0.474778	0.53855	0.427889	0.0840236	0.426774	0.308894	0.394246	0.446615	0.39053	0.558908	0.438345
TCGA-BG-A0VZ	0.556396	0.291287	0.681438	0.402178	0.488023	0.281274	0.450379	0.500312	0.859876	0.551985	0.315303	0.310773	0.600513	0.378406	0.600609	0.588952	0.550543	0.52484	0.703341	0.498816	0.539936	0.41056	0.0753322	0.404165	0.203156	0.419456	0.43998	0.456262	0.560465	0.434658
TCGA-BG-A0W1	0.374461	0.182799	0.644197	0.336443	0.439907	0.194589	0.469533	0.480602	0.804995	0.534744	0.279361	0.295846	0.555796	0.339415	0.616297	0.481138	0.105876	0.343712	0.685443	0.498941	0.536224	0.354583	0.0984996	0.332809	0.500447	0.333092	0.309927	0.198874	0.528958	0.476609
TCGA-BG-A0W2	0.378756	0.23555	0.685905	0.315423	0.428365	0.241484	0.446451	0.514447	0.859619	0.579244	0.319911	0.312485	0.583249	0.438386	0.600247	0.538815	0.276617	0.466678	0.668693	0.486278	0.537854	0.409709	0.106869	0.385575	0.327568	0.419682	0.355256	0.258742	0.499545	0.481368
TCGA-BG-A0YU	0.231368	0.22201	0.666187	0.260166	0.372277	0.201758	0.48595	0.452083	0.768699	0.461275	0.2921	0.294221	0.59058	0.367542	0.619265	0.526699	0.258247	0.405675	0.656322	0.483443	0.523909	0.416912	0.0459398	0.326234	0.353729	0.387094	0.287834	0.307784	0.436121	0.384926
TCGA-BG-A0YV	0.556017	0.25035	0.650537	0.294526	0.369106	0.299869	0.427715	0.500214	0.820567	0.497938	0.219286	0.276904	0.543891	0.329774	0.606891	0.375836	0.0562438	0.211105	0.643758	0.446841	0.556065	0.376671	0.0637331	0.38176	0.234885	0.406408	0.236841	0.239022	0.780806	0.442789
TCGA-BG-A186	0.398613	0.310871	0.676597	0.333103	0.38314	0.27683	0.449298	0.54902	0.858138	0.584274	0.335993	0.337198	0.507397	0.409669	0.640835	0.667316	0.635093	0.497105	0.693444	0.484287	0.561783	0.422542	0.106599	0.359637	0.405929	0.389243	0.402627	0.35341	0.527033	0.413982
TCGA-BG-A187	0.401333	0.251509	0.667991	0.355105	0.433982	0.284733	0.46999	0.561981	0.880129	0.574828	0.338127	0.327873	0.676937	0.409983	0.613789	0.483329	0.280968	0.386034	0.609276	0.475394	0.540766	0.404983	0.116701	0.41693	0.426105	0.355648	0.349926	0.446725	0.497372	0.474834
TCGA-BG-A18A	0.496869	0.227809	0.66841	0.358991	0.528942	0.293703	0.51251	0.543938	0.925235	0.565324	0.334621	0.355472	0.683105	0.419045	0.649851	0.66332	0.504283	0.376001	0.575959	0.431278	0.572981	0.404604	0.110905	0.386052	0.321061	0.357017	0.373193	0.234447	0.638013	0.584495
TCGA-BG-A18B	0.372267	0.200099	0.670236	0.397595	0.569339	0.461759	0.473226	0.530377	0.796331	0.585789	0.266376	0.298326	0.565836	0.49291	0.615666	0.566075	0.199564	0.530851	0.676823	0.496906	0.557122	0.417779	0.0977316	0.420393	0.380651	0.429428	0.431663	0.59385	0.46003	0.47701
TCGA-BG-A18C	0.65215	0.208145	0.640877	0.350869	0.438057	0.270602	0.422068	0.483021	0.773372	0.528413	0.249011	0.322049	0.60226	0.35607	0.596661	0.439636	0.215462	0.412049	0.673302	0.476758	0.510121	0.393182	0.186852	0.412861	0.262483	0.465154	0.343208	0.384343	0.756419	0.487433
TCGA-BG-A220	0.376047	0.223293	0.643779	0.23529	0.325953	0.282398	0.411728	0.453312	0.65663	0.458738	0.21064	0.28598	0.514511	0.337966	0.579042	0.393043	0.11661	0.257161	0.655359	0.463232	0.562981	0.368464	0.0736661	0.369449	0.393741	0.458855	0.213143	0.18766	0.588053	0.265135
TCGA-BG-A221	0.764596	0.328709	0.673213	0.437194	0.533984	0.287489	0.435894	0.514218	0.911197	0.646803	0.345125	0.397406	0.527679	0.49469	0.586905	0.60835	0.523697	0.481573	0.636698	0.435418	0.542495	0.44234	0.0653296	0.458622	0.483632	0.461867	0.465825	0.411925	0.837307	0.427729
TCGA-BG-A222	0.548616	0.279509	0.666183	0.363866	0.403425	0.225347	0.42501	0.516322	0.847896	0.554011	0.27341	0.320545	0.556323	0.422322	0.591805	0.400454	0.288537	0.39169	0.640223	0.470554	0.54799	0.385436	0.0889241	0.404079	0.586763	0.44634	0.326881	0.340521	0.673399	0.306753
TCGA-BG-A2AE	0.578506	0.223935	0.675949	0.398175	0.572785	0.379643	0.459851	0.514126	0.884287	0.594755	0.198959	0.307458	0.600633	0.419958	0.605	0.477335	0.326387	0.54272	0.669722	0.462002	0.542863	0.459573	0.0646338	0.434355	0.276214	0.420028	0.473748	0.433191	0.625943	0.3872
TCGA-BG-A2L7	0.611153	0.30097	0.69207	0.410918	0.562063	0.344953	0.446035	0.499546	0.892939	0.615327	0.290036	0.268531	0.531703	0.464372	0.603095	0.529213	0.636154	0.505578	0.676035	0.488815	0.568237	0.381013	0.106969	0.456772	0.314731	0.39688	0.488556	0.470955	0.77735	0.461804
TCGA-BG-A3EW	0.576826	0.272212	0.655172	0.304205	0.311001	0.248656	0.454483	0.448133	0.767855	0.496955	0.273459	0.315931	0.536854	0.396379	0.60566	0.47914	0.285681	0.266066	0.652156	0.455376	0.573136	0.406635	0.105974	0.380806	0.356118	0.453425	0.273188	0.213502	0.550621	0.276215
TCGA-BG-A3PP	0.506497	0.268185	0.653212	0.329216	0.336448	0.235418	0.45979	0.484571	0.750644	0.522856	0.308673	0.246901	0.38354	0.336676	0.594436	0.557439	0.338098	0.346719	0.647392	0.461192	0.546917	0.400239	0.0828635	0.374241	0.317736	0.484593	0.305677	0.340134	0.409188	0.387302
TCGA-BK-A0C9	0.475403	0.214032	0.659051	0.397932	0.502297	0.337078	0.462084	0.53133	0.89248	0.584681	0.33317	0.357312	0.660064	0.429548	0.629447	0.577417	0.470119	0.490243	0.630656	0.417341	0.509431	0.431977	0.0943143	0.381283	0.42688	0.409755	0.428415	0.682847	0.516174	0.465104
TCGA-BK-A0CA	0.480633	0.255032	0.646221	0.33602	0.32175	0.208297	0.487045	0.468876	0.757619	0.539913	0.243355	0.361136	0.562628	0.317246	0.553027	0.375063	0.239474	0.316023	0.720304	0.599715	0.535601	0.380893	0.107455	0.341233	0.262484	0.460847	0.314222	0.125665	0.461971	0.484913
TCGA-BK-A0CB	0.457265	0.194528	0.660677	0.398326	0.411244	0.407952	0.452734	0.603571	0.869442	0.629679	0.298188	0.384677	0.593298	0.447221	0.64348	0.738526	0.238029	0.369266	0.603401	0.413552	0.563773	0.423693	0.143867	0.37629	0.361177	0.376518	0.380011	0.444598	0.491921	0.428726
TCGA-BK-A0CC	0.262939	0.254308	0.662052	0.28235	0.274569	0.208737	0.471852	0.406819	0.689204	0.524472	0.321695	0.444759	0.562394	0.400235	0.524117	0.361336	0.289947	0.266963	0.685772	0.57534	0.54388	0.394653	0.193706	0.424183	0.220638	0.497618	0.314744	0.222782	0.435227	0.468141
TCGA-BK-A139	0.438198	0.266293	0.634368	0.356563	0.399105	0.363346	0.429543	0.504218	0.810486	0.643023	0.292729	0.38422	0.399675	0.305058	0.510972	0.394074	0.253827	0.431796	0.733183	0.56549	0.566023	0.386029	0.205546	0.400263	0.271349	0.495622	0.404451	0.278719	0.612623	0.564935
TCGA-BK-A13B	0.496642	0.271601	0.667323	0.359046	0.386326	0.237638	0.43705	0.55158	0.885377	0.583008	0.365215	0.329286	0.497416	0.401849	0.534302	0.536366	0.288298	0.369895	0.646712	0.477788	0.503454	0.388968	0.0696817	0.37344	0.494993	0.437754	0.352247	0.343679	0.50639	0.39595
TCGA-BK-A13C	0.282695	0.194407	0.631093	0.236708	0.322908	0.316008	0.465651	0.474534	0.790341	0.504844	0.315343	0.3231	0.576803	0.377165	0.619301	0.492286	0.157775	0.296945	0.651954	0.514728	0.566481	0.39065	0.0663244	0.28836	0.431484	0.397768	0.266942	0.232127	0.500606	0.31304
TCGA-BK-A26L	0.394651	0.2764	0.656355	0.309305	0.293397	0.239056	0.488723	0.524362	0.731446	0.569511	0.265491	0.297283	0.447456	0.402845	0.592093	0.327568	0.0889723	0.344336	0.728202	0.592729	0.581134	0.395024	0.186785	0.434435	0.302185	0.484395	0.311489	0.244693	0.553002	0.51463
TCGA-BK-A4ZD	0.250624	0.226473	0.648944	0.210274	0.266866	0.215205	0.396372	0.438293	0.641213	0.457979	0.318542	0.277083	0.409718	0.287141	0.587811	0.347674	0.170916	0.35144	0.68984	0.517921	0.556755	0.363443	0.112932	0.367021	0.388563	0.448132	0.24838	0.266153	0.575432	0.375544
TCGA-BK-A56F	0.320286	0.200107	0.675441	0.30388	0.404357	0.24273	0.512258	0.511143	0.828838	0.559423	0.311294	0.291438	0.544806	0.383025	0.604779	0.505755	0.276404	0.393999	0.687235	0.507439	0.542412	0.41111	0.0733227	0.337114	0.306968	0.422538	0.328712	0.17664	0.504206	0.478194
TCGA-BK-A6W3	0.602934	0.270241	0.675798	0.426306	0.494477	0.215957	0.451378	0.500542	0.965165	0.616298	0.265495	0.341074	0.573231	0.430443	0.580152	0.398649	0.556471	0.517104	0.687624	0.477128	0.549781	0.435086	0.0963513	0.417246	0.305208	0.446082	0.439342	0.281104	0.719445	0.477254
TCGA-BK-A6W4	0.291408	0.211447	0.686262	0.285907	0.404445	0.251618	0.465735	0.505307	0.848031	0.5108	0.407644	0.345893	0.550064	0.372349	0.622887	0.688969	0.169785	0.378813	0.688486	0.507203	0.591513	0.405658	0.116253	0.378883	0.249939	0.418059	0.316238	0.143581	0.484576	0.656668
TCGA-BS-A0T9	0.513981	0.176905	0.690547	0.347622	0.519584	0.27478	0.438752	0.587473	0.832147	0.568501	0.351029	0.368069	0.651652	0.491467	0.618814	0.5006	0.286723	0.417422	0.605114	0.441833	0.598508	0.414439	0.0857419	0.378058	0.324672	0.359693	0.368672	0.379767	0.587423	0.449731
TCGA-BS-A0TA	0.698536	0.305416	0.727521	0.605304	0.733239	0.268047	0.434337	0.481871	0.966429	0.729015	0.279133	0.34094	0.660679	0.520801	0.58991	0.575161	0.596265	0.752232	0.718259	0.442366	0.553319	0.456657	0.0963116	0.531417	0.284039	0.471756	0.682507	0.479913	0.736188	0.351798
TCGA-BS-A0TC	0.510711	0.240872	0.657019	0.354071	0.427316	0.203477	0.451514	0.525201	0.851039	0.53089	0.195984	0.323357	0.710649	0.385284	0.587971	0.671633	0.349978	0.351046	0.607979	0.430797	0.511647	0.401505	0.0869505	0.373076	0.445636	0.368957	0.338366	0.398198	0.511309	0.420608
TCGA-BS-A0TD	0.549256	0.225996	0.662655	0.376209	0.508251	0.244495	0.437065	0.491451	0.882399	0.526195	0.28374	0.378963	0.733879	0.438033	0.584378	0.492029	0.242164	0.341192	0.612919	0.434375	0.530913	0.377737	0.139238	0.373418	0.31579	0.399285	0.327659	0.162721	0.59983	0.413694
TCGA-BS-A0TE	0.639375	0.206978	0.657336	0.349438	0.464068	0.332005	0.481658	0.513665	0.827821	0.529606	0.333194	0.334029	0.529786	0.441601	0.556205	0.535141	0.357217	0.43049	0.638252	0.436161	0.505693	0.432352	0.165818	0.395543	0.2848	0.490314	0.376424	0.454071	0.646313	0.461775
TCGA-BS-A0TG	0.599233	0.245517	0.673552	0.419893	0.526052	0.384112	0.460547	0.585806	0.807478	0.608671	0.328899	0.389506	0.691801	0.512932	0.614268	0.715069	0.446829	0.431701	0.603075	0.449543	0.55115	0.43007	0.122013	0.446995	0.246385	0.390443	0.405794	0.341423	0.771507	0.472904
TCGA-BS-A0TI	0.621928	0.307852	0.674605	0.412962	0.558876	0.231845	0.415142	0.526031	0.82522	0.621721	0.323834	0.318747	0.511602	0.457906	0.601722	0.750062	0.488659	0.495828	0.644164	0.440261	0.519593	0.450173	0.0572682	0.394372	0.376256	0.417885	0.447651	0.445693	0.800903	0.484264
TCGA-BS-A0TJ	0.309721	0.265384	0.666659	0.314126	0.432561	0.522765	0.40849	0.49951	0.701851	0.497533	0.27138	0.316287	0.552143	0.434349	0.605505	0.520899	0.44718	0.439284	0.692953	0.455162	0.567153	0.414564	0.0643105	0.463314	0.323209	0.479326	0.366427	0.340006	0.385095	0.398202
TCGA-BS-A0U5	0.454435	0.198941	0.662666	0.30335	0.42485	0.220749	0.43681	0.485693	0.838031	0.471806	0.300391	0.292195	0.68481	0.383452	0.61837	0.468958	0.0981723	0.34706	0.657887	0.501845	0.545917	0.394945	0.0883845	0.422715	0.277768	0.402326	0.288429	0.200291	0.539573	0.432452
TCGA-BS-A0U7	0.524085	0.276802	0.661603	0.361003	0.448844	0.423186	0.45772	0.573825	0.816693	0.584636	0.32263	0.363972	0.60583	0.445384	0.587152	0.560081	0.58809	0.485538	0.662855	0.464685	0.562908	0.422241	0.144054	0.420183	0.543351	0.433084	0.442806	0.417983	0.48207	0.516716
TCGA-BS-A0U8	0.330025	0.209785	0.668966	0.323312	0.389951	0.259446	0.476746	0.48662	0.742425	0.487958	0.282352	0.308966	0.575786	0.427015	0.619692	0.532242	0.417977	0.413955	0.661599	0.463225	0.526265	0.407589	0.10191	0.394753	0.35229	0.428437	0.338151	0.402774	0.440957	0.397597
TCGA-BS-A0UA	0.49858	0.28954	0.671644	0.401505	0.550735	0.50927	0.444055	0.585458	0.8764	0.612136	0.432572	0.350397	0.647492	0.446408	0.608758	0.689678	0.587364	0.570074	0.658391	0.443662	0.549619	0.473018	0.0903707	0.397635	0.455774	0.374011	0.516774	0.52599	0.508521	0.504874
TCGA-BS-A0UF	0.587986	0.313012	0.697345	0.460334	0.540207	0.337613	0.450762	0.538531	0.847294	0.663154	0.272459	0.31031	0.529789	0.464008	0.590052	0.577481	0.789338	0.54625	0.713861	0.483334	0.589069	0.443698	0.0867578	0.447596	0.315994	0.431305	0.544936	0.557052	0.593211	0.429172
TCGA-BS-A0UJ	0.562221	0.253592	0.686998	0.427309	0.557063	0.290664	0.429345	0.537927	0.917528	0.600094	0.308123	0.332528	0.679477	0.430996	0.60848	0.640249	0.43349	0.482275	0.667269	0.433194	0.532069	0.456812	0.0939152	0.418963	0.536932	0.293283	0.425986	0.597201	0.621864	0.336068
TCGA-BS-A0UL	0.570113	0.287088	0.717287	0.425676	0.572681	0.357412	0.470785	0.547555	0.906423	0.601389	0.40268	0.327181	0.552408	0.430926	0.6433	0.767397	0.599362	0.597249	0.690485	0.480191	0.608951	0.434688	0.148306	0.461938	0.341091	0.43273	0.520165	0.429582	0.597511	0.601279
TCGA-BS-A0UM	0.588214	0.368159	0.669267	0.449627	0.550548	0.322135	0.444376	0.549951	0.983773	0.619189	0.36346	0.321381	0.634821	0.417916	0.594971	0.714875	0.557354	0.590935	0.684928	0.476977	0.542047	0.428332	0.0990972	0.405913	0.553514	0.43094	0.54905	0.505368	0.676346	0.452947
TCGA-BS-A0UT	0.369654	0.205729	0.654978	0.296998	0.36744	0.216482	0.461901	0.538267	0.730064	0.476456	0.258214	0.291483	0.58398	0.405972	0.632568	0.61125	0.11286	0.231869	0.617036	0.464443	0.552521	0.408727	0.134545	0.337839	0.520369	0.349208	0.254981	0.273693	0.474039	0.447304
TCGA-BS-A0UV	0.308404	0.269605	0.658047	0.346143	0.470622	0.307704	0.422578	0.491678	0.751228	0.528645	0.268652	0.307323	0.55883	0.377259	0.577428	0.435125	0.434033	0.421439	0.666323	0.438519	0.568818	0.361386	0.0424561	0.3957	0.353994	0.475872	0.347908	0.332208	0.453445	0.351123
TCGA-BS-A0V4	0.441236	0.214437	0.631014	0.367542	0.416371	0.461105	0.438099	0.462723	0.76353	0.538474	0.237192	0.423935	0.61278	0.480965	0.627316	0.928829	0.163278	0.369383	0.578203	0.423213	0.560848	0.391787	0.0614643	0.386532	0.47765	0.394675	0.354642	0.594945	0.522758	0.325581
TCGA-BS-A0V6	0.646811	0.28322	0.686695	0.375973	0.489488	0.220809	0.438611	0.523574	0.900065	0.586082	0.272446	0.334987	0.581305	0.38527	0.557498	0.531404	0.559376	0.42359	0.645921	0.470645	0.513121	0.399791	0.132194	0.3934	0.313631	0.419731	0.408384	0.268344	0.825677	0.457343
TCGA-BS-A0V7	0.354716	0.290751	0.698766	0.43637	0.682764	0.470838	0.466214	0.554616	0.82899	0.682302	0.325262	0.363683	0.652516	0.50161	0.654801	0.935853	0.492179	0.610166	0.6379	0.452296	0.652381	0.466487	0.195257	0.384742	0.464029	0.325094	0.547368	0.625169	0.519888	0.330402
TCGA-BS-A0V8	0.437723	0.283363	0.713006	0.382665	0.485892	0.267703	0.47238	0.507139	0.784468	0.572614	0.311839	0.312611	0.645127	0.376728	0.626891	0.654491	0.3995	0.45704	0.713984	0.479005	0.592973	0.389062	0.106843	0.385697	0.30236	0.429707	0.383459	0.270664	0.456945	0.467861
TCGA-BS-A0VI	0.34656	0.258915	0.661225	0.362394	0.375266	0.346907	0.432644	0.512609	0.822461	0.529523	0.341553	0.365846	0.552987	0.437458	0.638895	0.732146	0.194537	0.341977	0.610887	0.433788	0.532537	0.411128	0.158204	0.350447	0.487015	0.40936	0.295793	0.287548	0.542299	0.264685
TCGA-BS-A0WQ	0.356825	0.241793	0.69346	0.287466	0.45106	0.219025	0.454567	0.498328	0.742868	0.498056	0.318034	0.272467	0.704441	0.363662	0.609931	0.564463	0.0592679	0.371716	0.676662	0.490288	0.550761	0.354026	0.0818082	0.400162	0.383411	0.338371	0.280931	0.281362	0.570665	0.358691
TCGA-D1-A0ZN	0.475951	0.20942	0.671131	0.339689	0.377716	0.25107	0.475427	0.545757	0.845945	0.547914	0.323975	0.330809	0.538632	0.438054	0.610396	0.463931	0.240903	0.465228	0.668836	0.500098	0.549161	0.411002	0.106488	0.337764	0.46623	0.378322	0.378452	0.249784	0.453805	0.500884
TCGA-D1-A0ZO	0.532937	0.233831	0.662758	0.365559	0.395981	0.343477	0.483754	0.498197	0.856295	0.54697	0.317664	0.324436	0.637154	0.425494	0.620861	0.593592	0.295619	0.501634	0.662044	0.486807	0.55495	0.38789	0.0723129	0.401698	0.4261	0.396916	0.420365	0.481718	0.735296	0.517978
TCGA-D1-A0ZP	0.496269	0.311815	0.64134	0.309136	0.33725	0.300445	0.429964	0.508837	0.752914	0.503483	0.279133	0.278102	0.486544	0.372121	0.59494	0.343292	0.155318	0.387328	0.651888	0.492276	0.527935	0.398431	0.0741372	0.423097	0.320803	0.439874	0.287552	0.280137	0.673432	0.325166
TCGA-D1-A0ZR	0.239648	0.24858	0.650899	0.259918	0.331246	0.191346	0.495989	0.469828	0.714527	0.462674	0.295983	0.315476	0.617191	0.316234	0.574813	0.599392	0.215555	0.314409	0.623652	0.493872	0.494525	0.357184	0.073536	0.316676	0.526901	0.380182	0.260027	0.191334	0.391655	0.38764
TCGA-D1-A0ZS	0.408652	0.15467	0.662763	0.26854	0.310576	0.226223	0.430084	0.468211	0.637697	0.515726	0.232593	0.294618	0.453665	0.490257	0.602291	0.42868	0.194307	0.304493	0.671017	0.502018	0.579356	0.343438	0.185942	0.381814	0.233031	0.532288	0.285153	0.245015	0.419805	0.417374
TCGA-D1-A0ZU	0.399538	0.229788	0.660678	0.277756	0.309067	0.298254	0.456286	0.5386	0.730496	0.458192	0.324091	0.337503	0.569959	0.405948	0.616821	0.490546	0.213778	0.378702	0.656171	0.491018	0.549266	0.404464	0.0804935	0.356751	0.305312	0.426604	0.276659	0.240311	0.424795	0.47464
TCGA-D1-A0ZV	0.520849	0.267021	0.676894	0.403982	0.58715	0.432029	0.451539	0.587499	0.96381	0.673827	0.353819	0.351979	0.636194	0.378713	0.578449	0.614794	0.617691	0.503397	0.654079	0.462509	0.563846	0.414829	0.097736	0.373263	0.419146	0.36376	0.497255	0.305141	0.671937	0.432469
TCGA-D1-A0ZZ	0.268941	0.281304	0.671524	0.268412	0.379047	0.328714	0.465419	0.453866	0.63602	0.405713	0.327777	0.234154	0.56896	0.288231	0.568481	0.267635	0.13155	0.314038	0.644205	0.497004	0.544655	0.429739	0.090725	0.40804	0.181264	0.375584	0.242094	0.338459	0.496278	0.457923
TCGA-D1-A101	0.601862	0.279819	0.718068	0.456589	0.606595	0.321066	0.430723	0.498866	0.907901	0.597011	0.348557	0.366593	0.622269	0.488008	0.623947	0.82849	0.453237	0.592869	0.680693	0.451657	0.567735	0.430014	0.125222	0.428142	0.296123	0.432317	0.525018	0.565237	0.647243	0.504251
TCGA-D1-A102	0.504437	0.245253	0.670036	0.352361	0.436205	0.267267	0.489271	0.558732	0.918745	0.598914	0.320351	0.328746	0.559783	0.44366	0.601843	0.414696	0.233699	0.469016	0.664467	0.490128	0.51763	0.401316	0.0775587	0.40947	0.334264	0.455688	0.375701	0.432354	0.497781	0.409736
TCGA-D1-A103	0.579487	0.273229	0.677581	0.378382	0.486248	0.290439	0.423075	0.517558	0.926675	0.55709	0.32943	0.303402	0.581981	0.364521	0.585871	0.483522	0.672836	0.410483	0.69504	0.494675	0.572191	0.398101	0.0819817	0.391386	0.396155	0.364432	0.388515	0.401098	0.73469	0.511119
TCGA-D1-A15V	0.547113	0.254403	0.675514	0.371594	0.460792	0.306292	0.433331	0.485764	0.782668	0.53413	0.303887	0.282148	0.573825	0.396344	0.567385	0.373516	0.279052	0.446399	0.6605	0.490974	0.568892	0.386154	0.0879843	0.429529	0.280957	0.454757	0.358917	0.245338	0.638152	0.427609
TCGA-D1-A15W	0.518864	0.244239	0.674635	0.371227	0.455627	0.276516	0.465565	0.555812	0.858547	0.580124	0.283736	0.413146	0.660557	0.408319	0.578481	0.519611	0.363156	0.404206	0.63559	0.485634	0.552717	0.404089	0.0767549	0.414359	0.36731	0.367605	0.379061	0.216273	0.548102	0.54351
TCGA-D1-A15X	0.799243	0.261923	0.6979	0.490146	0.618202	0.35973	0.404701	0.429421	0.921598	0.562345	0.299204	0.349392	0.617269	0.537459	0.52728	0.52599	0.638892	0.616899	0.673526	0.481272	0.549667	0.44673	0.136359	0.448402	0.304266	0.458836	0.508319	0.421591	0.80645	0.487607
TCGA-D1-A15Z	0.36563	0.224941	0.678025	0.29446	0.375263	0.208624	0.456791	0.508337	0.677515	0.533963	0.37753	0.307172	0.550483	0.392947	0.597054	0.525539	0.198911	0.346012	0.651153	0.491313	0.55342	0.409787	0.0557645	0.394476	0.427468	0.390137	0.291053	0.178509	0.469792	0.449314
TCGA-D1-A160	0.515887	0.241884	0.685209	0.414649	0.491941	0.332141	0.456917	0.510126	0.892549	0.589966	0.259849	0.321952	0.564244	0.445805	0.590918	0.62111	0.421892	0.498756	0.683716	0.459107	0.530693	0.434469	0.105703	0.390442	0.459303	0.419028	0.471941	0.527537	0.481041	0.384426
TCGA-D1-A161	0.414706	0.268438	0.671887	0.346018	0.499693	0.253574	0.435651	0.501836	0.782114	0.515099	0.310491	0.267543	0.690312	0.387503	0.570001	0.547386	0.205535	0.473344	0.65488	0.484201	0.528651	0.370277	0.100264	0.403016	0.46609	0.403781	0.365109	0.36385	0.564469	0.438835
TCGA-D1-A163	0.391926	0.246065	0.66489	0.355158	0.444919	0.372362	0.44514	0.532651	0.793737	0.554398	0.263152	0.309466	0.619747	0.479877	0.635289	0.590628	0.617166	0.471221	0.650257	0.465658	0.573537	0.41774	0.120206	0.432109	0.420432	0.429032	0.410942	0.425329	0.392993	0.43659
TCGA-D1-A165	0.334551	0.204362	0.66027	0.282439	0.364596	0.207392	0.498066	0.478238	0.72846	0.499258	0.32887	0.297078	0.600319	0.328847	0.607668	0.486164	0.316523	0.397103	0.631746	0.4713	0.53631	0.372755	0.0751326	0.408343	0.378449	0.428971	0.264505	0.17432	0.408604	0.480589
TCGA-D1-A167	0.40237	0.190086	0.670375	0.329908	0.437263	0.273636	0.400683	0.438884	0.744431	0.418587	0.272527	0.245221	0.493631	0.421642	0.578835	0.388145	0.125703	0.369626	0.686526	0.516887	0.545863	0.323375	0.130813	0.363886	0.329764	0.450618	0.282675	0.292575	0.515308	0.359544
TCGA-D1-A168	0.373714	0.237252	0.638128	0.292072	0.318616	0.421289	0.414821	0.569252	0.731982	0.519816	0.323149	0.44374	0.584042	0.441199	0.644018	0.632581	0.283683	0.229075	0.584046	0.471097	0.56967	0.409009	0.137256	0.37512	0.238339	0.413503	0.298645	0.452267	0.403369	0.412542
TCGA-D1-A169	0.588771	0.22539	0.656472	0.4261	0.537951	0.542041	0.517365	0.583203	0.916802	0.68326	0.336695	0.428743	0.711444	0.486418	0.654496	0.60081	0.484258	0.469822	0.61326	0.423991	0.550169	0.455051	0.104446	0.430017	0.506507	0.41237	0.473677	0.730277	0.600394	0.516713
TCGA-D1-A16B	0.486549	0.233041	0.676377	0.3603	0.510886	0.291486	0.475043	0.557604	0.847347	0.564597	0.371505	0.375897	0.538288	0.474715	0.618468	0.419143	0.569588	0.451852	0.644458	0.466346	0.545919	0.427378	0.0720845	0.424911	0.182803	0.393719	0.386082	0.253715	0.483525	0.453593
TCGA-D1-A16D	0.486101	0.244172	0.666059	0.381932	0.523743	0.264959	0.434367	0.547694	0.926292	0.601138	0.302461	0.468882	0.649576	0.455378	0.570851	0.571617	0.479558	0.399153	0.615726	0.445949	0.5301	0.396967	0.0832782	0.390193	0.399832	0.36235	0.384677	0.137265	0.517549	0.572249
TCGA-D1-A16E	0.568738	0.253984	0.659138	0.352244	0.479558	0.323716	0.444812	0.521438	0.904681	0.60072	0.296617	0.363818	0.625415	0.369067	0.592121	0.483006	0.360721	0.401556	0.603162	0.460737	0.541416	0.39265	0.0854323	0.33258	0.417612	0.377473	0.385774	0.186114	0.64834	0.493125
TCGA-D1-A16F	0.462123	0.22577	0.668293	0.345267	0.466173	0.297458	0.456673	0.531362	0.87215	0.559284	0.313937	0.442588	0.722746	0.411458	0.609868	0.652494	0.370348	0.359951	0.621485	0.470249	0.538949	0.386624	0.0853153	0.388209	0.356756	0.397326	0.359064	0.191463	0.478908	0.579106
TCGA-D1-A16G	0.438169	0.334975	0.648093	0.355279	0.409171	0.327839	0.444343	0.510498	0.960822	0.524015	0.303716	0.344028	0.58639	0.408079	0.551379	0.487002	0.458896	0.351092	0.60922	0.441213	0.553785	0.39084	0.0819736	0.399003	0.39365	0.413073	0.336464	0.238055	0.532253	0.425776
TCGA-D1-A16I	0.422976	0.273144	0.644859	0.282036	0.428512	0.37553	0.427716	0.542994	0.829203	0.560013	0.39644	0.313856	0.640921	0.395229	0.637679	0.507495	0.370906	0.32795	0.593433	0.388412	0.546737	0.365298	0.100976	0.39651	0.353266	0.373411	0.33675	0.47682	0.515916	0.380954
TCGA-D1-A16J	0.694292	0.316727	0.64746	0.411834	0.466877	0.437994	0.459012	0.583812	0.967858	0.605478	0.316423	0.387575	0.69145	0.483626	0.612944	0.736528	0.74183	0.472828	0.631167	0.458579	0.5851	0.441948	0.100722	0.414034	0.377654	0.411814	0.497421	0.641732	0.650521	0.523632
TCGA-D1-A16N	0.623419	0.281088	0.635274	0.315271	0.403023	0.269187	0.455239	0.533889	0.759825	0.59942	0.357706	0.386186	0.549509	0.336924	0.645068	0.403934	0.50472	0.331848	0.618872	0.43947	0.550129	0.416625	0.197435	0.344036	0.262666	0.462987	0.345435	0.48552	0.674477	0.479658
TCGA-D1-A16O	0.274132	0.192063	0.650318	0.246113	0.298177	0.208819	0.482402	0.496145	0.72894	0.482651	0.23091	0.363975	0.65438	0.360183	0.62318	0.644696	0.213547	0.337931	0.642346	0.465491	0.549029	0.426835	0.0868978	0.32838	0.39928	0.356489	0.275973	0.193203	0.449631	0.449857
TCGA-D1-A16Q	0.361343	0.245789	0.698239	0.403919	0.526431	0.284308	0.432783	0.564106	0.868981	0.599244	0.394429	0.349429	0.637204	0.472718	0.626629	0.700053	0.555149	0.494753	0.624927	0.425789	0.553097	0.4442	0.0897108	0.393937	0.38264	0.381917	0.437452	0.401614	0.475957	0.475748
TCGA-D1-A16R	0.520422	0.24847	0.682045	0.382426	0.467831	0.318761	0.448305	0.555149	0.920929	0.57951	0.357552	0.321279	0.571507	0.466567	0.634547	0.521479	0.262554	0.542488	0.639329	0.464443	0.556137	0.440487	0.101751	0.371827	0.439886	0.392488	0.408311	0.348061	0.583521	0.49205
TCGA-D1-A16S	0.472511	0.259076	0.668905	0.301977	0.392983	0.314515	0.455661	0.500384	0.768682	0.500429	0.24453	0.264344	0.708142	0.450814	0.644903	0.621045	0.0645435	0.292962	0.616377	0.440987	0.550941	0.398184	0.0397903	0.364779	0.371831	0.357198	0.280416	0.200291	0.752027	0.378051
TCGA-D1-A16V	0.633336	0.259994	0.660687	0.37745	0.436427	0.343697	0.442834	0.519547	0.888997	0.583356	0.306713	0.33509	0.48056	0.383759	0.581151	0.460644	0.649413	0.497154	0.684764	0.512888	0.525783	0.442232	0.0858418	0.398131	0.402929	0.458572	0.424736	0.409605	0.623961	0.402978
TCGA-D1-A16X	0.658929	0.308668	0.670085	0.450247	0.555993	0.377284	0.469	0.573425	0.964275	0.65932	0.321994	0.390465	0.650482	0.48181	0.625339	0.456842	0.777424	0.527435	0.619791	0.453162	0.575432	0.454886	0.0831278	0.44039	0.465037	0.38094	0.529828	0.655136	0.705106	0.502944
TCGA-D1-A16Y	0.382243	0.188025	0.637808	0.292847	0.39659	0.245489	0.467295	0.515011	0.741576	0.470898	0.318903	0.310736	0.704623	0.442841	0.679048	0.559115	0.281455	0.33202	0.597501	0.442427	0.542259	0.416056	0.0660865	0.354476	0.359362	0.400405	0.304866	0.462771	0.409788	0.484712
TCGA-D1-A174	0.509896	0.356085	0.67197	0.492517	0.601825	0.391095	0.461052	0.559187	0.90901	0.629392	0.37635	0.334459	0.657014	0.51873	0.652969	0.839703	0.747031	0.628296	0.645656	0.43125	0.636484	0.498365	0.171471	0.480846	0.511536	0.396385	0.609601	0.733177	0.568653	0.477674
TCGA-D1-A176	0.518327	0.228239	0.65549	0.375677	0.424413	0.212992	0.43537	0.509701	0.893892	0.549898	0.322935	0.293156	0.639419	0.359973	0.610252	0.519353	0.352213	0.427689	0.624497	0.463659	0.582929	0.380076	0.0715176	0.409648	0.527787	0.370712	0.355729	0.355021	0.57067	0.472184
TCGA-D1-A177	0.295311	0.177409	0.641832	0.233719	0.310797	0.299081	0.424549	0.464041	0.661053	0.425774	0.220717	0.250896	0.608538	0.402443	0.584222	0.476562	0.398901	0.271309	0.647922	0.462718	0.520619	0.366599	0.157795	0.329052	0.513298	0.449657	0.261899	0.265315	0.334209	0.333952
TCGA-D1-A17A	0.546222	0.253904	0.658532	0.365435	0.508195	0.344503	0.44675	0.516057	0.845424	0.5417	0.34913	0.392609	0.650206	0.404339	0.608296	0.728022	0.321781	0.379715	0.580923	0.417799	0.536764	0.381786	0.120395	0.369507	0.493833	0.356203	0.336439	0.222653	0.625343	0.492821
TCGA-D1-A17B	0.644376	0.302751	0.673668	0.462223	0.586871	0.38573	0.497491	0.620404	0.906893	0.743416	0.353357	0.617222	0.707517	0.520138	0.635891	0.704371	0.712889	0.467614	0.598958	0.469324	0.606535	0.413092	0.078494	0.469419	0.551549	0.353295	0.541984	0.75599	0.722714	0.598831
TCGA-D1-A17C	0.522743	0.242474	0.656517	0.403038	0.473846	0.353749	0.483897	0.611938	0.896649	0.586849	0.417499	0.381466	0.655445	0.479069	0.6791	0.733435	0.632327	0.458587	0.593893	0.420637	0.597291	0.452827	0.142461	0.399168	0.380394	0.334477	0.432159	0.498473	0.482171	0.606388
TCGA-D1-A17D	0.433079	0.21491	0.65061	0.382525	0.439904	0.308664	0.470789	0.562215	0.848122	0.61956	0.31021	0.436952	0.649415	0.385805	0.635118	0.65462	0.506978	0.416521	0.61558	0.456042	0.544008	0.396623	0.0728439	0.365299	0.425497	0.343911	0.419539	0.461611	0.548524	0.504697
TCGA-D1-A17F	0.508144	0.251052	0.68615	0.454851	0.516955	0.264477	0.467207	0.549252	0.893268	0.635472	0.24869	0.367622	0.671717	0.42742	0.570325	0.632774	0.471346	0.486471	0.639978	0.430666	0.517694	0.411222	0.0868355	0.387821	0.422104	0.374579	0.447304	0.394332	0.590804	0.401612
TCGA-D1-A17H	0.639714	0.266956	0.665735	0.395506	0.470664	0.390391	0.442444	0.560435	0.898711	0.572883	0.327495	0.348061	0.662492	0.413193	0.603582	0.683813	0.502418	0.460913	0.614561	0.438181	0.572358	0.405312	0.155109	0.413194	0.442252	0.369561	0.414134	0.429067	0.698219	0.527687
TCGA-D1-A17K	0.567262	0.25368	0.649635	0.344384	0.39395	0.249809	0.394466	0.494314	0.784233	0.517612	0.347379	0.296316	0.512583	0.337631	0.594927	0.411732	0.39915	0.392527	0.630158	0.46697	0.516764	0.396162	0.0822801	0.384671	0.345862	0.416732	0.325113	0.373259	0.694719	0.424716
TCGA-D1-A17L	0.417619	0.319297	0.676957	0.40273	0.561334	0.387297	0.45735	0.55476	0.849946	0.607847	0.237023	0.324599	0.681741	0.369746	0.628077	0.773713	0.650237	0.516863	0.658155	0.459356	0.563477	0.395569	0.0982169	0.35376	0.53708	0.313128	0.497038	0.495895	0.492054	0.484538
TCGA-D1-A17M	0.534419	0.230341	0.649444	0.365661	0.342444	0.324126	0.429409	0.556185	0.894047	0.53189	0.2723	0.334968	0.563242	0.425595	0.61299	0.574388	0.438748	0.402826	0.648105	0.460044	0.520129	0.410122	0.0972084	0.365913	0.40959	0.435355	0.329305	0.423203	0.657508	0.435389
TCGA-D1-A17N	0.525987	0.212363	0.673173	0.44607	0.591173	0.334122	0.490866	0.596207	0.898041	0.626735	0.38217	0.385784	0.709762	0.494571	0.655617	0.737753	0.459193	0.531885	0.609666	0.413859	0.57857	0.458069	0.124092	0.425557	0.408124	0.328093	0.490416	0.628907	0.526507	0.579973
TCGA-D1-A17Q	0.342	0.183803	0.635155	0.331244	0.386019	0.219141	0.466147	0.534177	0.697219	0.487346	0.22984	0.260445	0.613271	0.416101	0.663152	0.584119	0.358319	0.305787	0.61576	0.470615	0.554479	0.412722	0.10093	0.388936	0.441618	0.363307	0.297147	0.477013	0.422179	0.413775
TCGA-D1-A17R	0.434952	0.210885	0.635166	0.324905	0.351672	0.316104	0.43296	0.578836	0.828325	0.533986	0.300253	0.386689	0.591567	0.437773	0.649124	0.522575	0.296046	0.30961	0.580958	0.455325	0.544837	0.415311	0.10534	0.344809	0.472292	0.377183	0.296154	0.331821	0.439048	0.526433
TCGA-D1-A17S	0.319106	0.235274	0.641759	0.316546	0.353888	0.294916	0.480026	0.489015	0.831772	0.534677	0.312738	0.280302	0.702209	0.3523	0.620844	0.661258	0.121871	0.343879	0.688201	0.477551	0.530657	0.394735	0.0389072	0.34739	0.391161	0.380042	0.321374	0.321446	0.581559	0.352943
TCGA-D1-A17T	0.569657	0.226856	0.680467	0.385801	0.512464	0.245808	0.435986	0.534	0.855069	0.563809	0.322929	0.295356	0.641749	0.443879	0.608124	0.586632	0.251251	0.415576	0.647193	0.444492	0.533689	0.400799	0.0705486	0.355281	0.365107	0.356593	0.356434	0.477271	0.652372	0.379448
TCGA-D1-A17U	0.372228	0.197011	0.640984	0.333203	0.396365	0.28249	0.477941	0.545892	0.812316	0.579891	0.288486	0.344917	0.691589	0.436005	0.631866	0.458389	0.450815	0.389383	0.617223	0.456042	0.541894	0.389115	0.083164	0.422031	0.43051	0.411368	0.346745	0.470698	0.455941	0.458194
TCGA-D1-A1NS	0.440229	0.217596	0.652183	0.351205	0.432274	0.209661	0.455592	0.548927	0.833523	0.557306	0.249691	0.382159	0.694112	0.391861	0.598345	0.462256	0.312349	0.340906	0.620372	0.460975	0.531858	0.388622	0.0726919	0.357032	0.313208	0.38816	0.333326	0.226327	0.48659	0.453623
TCGA-D1-A1NU	0.679809	0.280694	0.650465	0.343999	0.439246	0.371167	0.395052	0.461081	0.750075	0.553083	0.28792	0.278448	0.485339	0.376526	0.583339	0.561886	0.395314	0.433526	0.640612	0.452191	0.57281	0.346435	0.0678687	0.409339	0.392256	0.447146	0.360249	0.338137	0.813235	0.383971
TCGA-D1-A1NW	0.5892	0.270358	0.654429	0.365911	0.543682	0.358437	0.416933	0.478147	0.869849	0.540259	0.308869	0.233002	0.620064	0.341342	0.618139	0.610283	0.474459	0.446915	0.654495	0.470375	0.549583	0.408425	0.124189	0.391299	0.394187	0.376906	0.389812	0.397296	0.710959	0.284698
TCGA-D1-A1NX	0.599117	0.26953	0.646935	0.300251	0.371258	0.267962	0.428549	0.476962	0.855902	0.517829	0.253535	0.290352	0.558618	0.297378	0.604911	0.480171	0.142127	0.343584	0.656174	0.468517	0.544573	0.327597	0.0517245	0.377006	0.311702	0.467022	0.296444	0.271373	0.733079	0.398677
TCGA-D1-A1NY	0.570924	0.263616	0.647043	0.353332	0.445644	0.240441	0.414538	0.513803	0.900904	0.543963	0.335573	0.314075	0.532532	0.448982	0.634044	0.427907	0.438441	0.366347	0.630963	0.441871	0.55679	0.37733	0.158466	0.380174	0.366866	0.45172	0.320511	0.412634	0.747154	0.421587
TCGA-D1-A1NZ	0.551126	0.29547	0.673726	0.41223	0.475076	0.336562	0.443676	0.500222	0.901448	0.540353	0.302993	0.282646	0.679057	0.352697	0.599673	0.506206	0.398567	0.488294	0.668565	0.47159	0.517171	0.420087	0.106209	0.349402	0.475636	0.401044	0.419401	0.425071	0.584786	0.45435
TCGA-D1-A1O0	0.564404	0.205026	0.66313	0.310867	0.413722	0.13731	0.42178	0.497365	0.758144	0.4883	0.258264	0.254328	0.580336	0.358201	0.633863	0.499246	0.103175	0.367373	0.652395	0.472751	0.561926	0.373939	0.144826	0.347119	0.283333	0.426636	0.293031	0.279751	0.745762	0.494862
TCGA-D1-A1O5	0.449125	0.288192	0.665816	0.335475	0.367094	0.24419	0.462104	0.533993	0.79977	0.594315	0.303103	0.310277	0.627636	0.36732	0.607415	0.470827	0.453288	0.353402	0.660132	0.506586	0.55891	0.378822	0.0675637	0.364459	0.23566	0.369828	0.34038	0.284906	0.599672	0.40238
TCGA-D1-A1O7	0.503353	0.228241	0.676902	0.365418	0.465354	0.256704	0.427693	0.471396	0.9006	0.517391	0.285235	0.326412	0.636437	0.377639	0.586149	0.418691	0.188311	0.335774	0.631617	0.451047	0.535809	0.36316	0.0767749	0.350197	0.32099	0.449025	0.300713	0.33833	0.6286	0.355559
TCGA-D1-A1O8	0.668488	0.370473	0.694261	0.442154	0.657624	0.347506	0.484923	0.578466	0.917119	0.721731	0.242036	0.349843	0.558431	0.544823	0.571678	0.569297	0.863732	0.583183	0.663233	0.465535	0.665298	0.5183	0.0996195	0.464957	0.223821	0.479369	0.612643	0.643987	0.831012	0.373883
TCGA-D1-A2G0	0.396886	0.269491	0.678572	0.366248	0.584872	0.334322	0.387392	0.445402	0.77167	0.536113	0.229307	0.297859	0.623019	0.444743	0.555525	0.509622	0.29764	0.510574	0.673706	0.462486	0.525453	0.37765	0.0674015	0.433667	0.171109	0.497962	0.448165	0.380799	0.428564	0.392332
TCGA-D1-A2G5	0.394486	0.221673	0.656034	0.271193	0.318459	0.263652	0.469075	0.430505	0.682081	0.461465	0.281169	0.334002	0.541783	0.364339	0.606736	0.403032	0.258036	0.31383	0.651724	0.502125	0.569796	0.36589	0.101317	0.289028	0.395067	0.392152	0.236695	0.248946	0.530918	0.316186
TCGA-D1-A2G6	0.416541	0.265946	0.662243	0.330685	0.344148	0.371867	0.464108	0.552348	0.847287	0.566101	0.325235	0.37134	0.523113	0.410474	0.619037	0.504144	0.309249	0.328457	0.616127	0.451629	0.565702	0.400114	0.105063	0.351225	0.442131	0.451744	0.316248	0.306301	0.420247	0.30211
TCGA-D1-A2G7	0.69192	0.289558	0.658256	0.296285	0.373158	0.294266	0.447199	0.479145	0.768337	0.451323	0.296037	0.257085	0.559555	0.329624	0.6125	0.481009	0.0767717	0.294045	0.667444	0.482624	0.552426	0.405577	0.088309	0.39679	0.423713	0.398033	0.253581	0.206349	0.754413	0.408513
TCGA-D1-A3DA	0.487441	0.300484	0.645795	0.312459	0.317264	0.294644	0.472469	0.470174	0.817411	0.536947	0.327448	0.442404	0.600384	0.31076	0.598976	0.518966	0.242295	0.261654	0.633836	0.436147	0.498859	0.430735	0.0636507	0.406133	0.318864	0.420919	0.306283	0.163623	0.511421	0.401336
TCGA-D1-A3DG	0.431123	0.235194	0.655908	0.228666	0.371493	0.247499	0.429114	0.451264	0.654996	0.473037	0.333423	0.281585	0.540094	0.370667	0.589105	0.655329	0.176615	0.211154	0.600614	0.453217	0.536595	0.439431	0.125275	0.41302	0.401583	0.468296	0.229479	0.167941	0.55746	0.278928
TCGA-D1-A3DH	0.518731	0.271146	0.637128	0.262021	0.312949	0.281792	0.409783	0.493082	0.765835	0.445859	0.298653	0.256865	0.482448	0.355499	0.614972	0.420689	0.15677	0.287202	0.644453	0.425079	0.575424	0.378612	0.106368	0.37506	0.348409	0.41939	0.210409	0.175932	0.594528	0.371702
TCGA-D1-A3JP	0.540501	0.28109	0.67192	0.360825	0.410318	0.288343	0.468918	0.550498	0.908721	0.659325	0.403326	0.340812	0.583196	0.396452	0.552438	0.586632	0.376531	0.554206	0.679793	0.466974	0.528726	0.463325	0.164144	0.459736	0.474077	0.410272	0.507554	0.33369	0.661417	0.500052
TCGA-D1-A3JQ	0.511923	0.273218	0.666706	0.320841	0.522323	0.313716	0.42757	0.503111	0.891464	0.559028	0.226926	0.252591	0.56496	0.381246	0.596712	0.421914	0.166122	0.342498	0.664341	0.502937	0.535652	0.351224	0.0639224	0.39517	0.357566	0.409948	0.340385	0.229549	0.721411	0.334106
TCGA-DF-A2KN	0.545284	0.280906	0.692762	0.471553	0.580333	0.439277	0.405718	0.559091	0.834874	0.701907	0.322481	0.365872	0.54508	0.475556	0.568599	0.686133	0.512839	0.56868	0.657864	0.438968	0.547403	0.392892	0.0766885	0.435205	0.349914	0.44161	0.521504	0.471987	0.523919	0.473384
TCGA-DF-A2KR	0.558779	0.238624	0.667677	0.349936	0.419944	0.35033	0.452346	0.524803	0.893238	0.586038	0.246083	0.359323	0.495484	0.388698	0.544912	0.645856	0.502551	0.380647	0.67816	0.45671	0.559628	0.401782	0.102818	0.398458	0.444236	0.376733	0.374573	0.368812	0.631414	0.258259
TCGA-DF-A2KS	0.587307	0.323243	0.677468	0.408541	0.530522	0.331849	0.398347	0.435551	0.780007	0.568617	0.22889	0.329295	0.529191	0.467731	0.546785	0.591659	0.689726	0.476466	0.684065	0.485617	0.559184	0.422449	0.115369	0.402078	0.310016	0.459274	0.447121	0.342648	0.708774	0.347326
TCGA-DF-A2KU	0.476988	0.345473	0.682129	0.498885	0.628779	0.543758	0.44132	0.576431	0.893777	0.727604	0.266081	0.338502	0.59801	0.464891	0.557434	0.851432	0.708415	0.589369	0.660762	0.409612	0.558114	0.416111	0.120464	0.473262	0.325057	0.484393	0.578181	0.508011	0.558272	0.355572
TCGA-DF-A2KV	0.505709	0.257035	0.668788	0.375074	0.533585	0.250466	0.413834	0.555289	0.903288	0.634241	0.2213	0.49427	0.60981	0.39265	0.576826	0.589339	0.403014	0.362293	0.635595	0.442036	0.537692	0.372798	0.166815	0.353939	0.357524	0.431615	0.400417	0.271695	0.605845	0.32191
TCGA-DF-A2KZ	0.561536	0.255224	0.673715	0.373956	0.443545	0.287241	0.440283	0.479143	0.804427	0.609066	0.368963	0.413994	0.524505	0.43296	0.606045	0.653267	0.571165	0.440144	0.618307	0.408187	0.531635	0.409347	0.11237	0.407558	0.4439	0.417455	0.40727	0.429647	0.723776	0.433194
TCGA-DF-A2L0	0.500505	0.241258	0.655133	0.373756	0.522567	0.270163	0.433184	0.479737	0.813298	0.657457	0.342538	0.359839	0.613572	0.446205	0.615563	0.80297	0.438474	0.425683	0.611167	0.451738	0.540674	0.424577	0.232115	0.379104	0.399036	0.42068	0.413575	0.524122	0.779544	0.280279
TCGA-DI-A0WH	0.43333	0.204744	0.697917	0.311895	0.506168	0.161482	0.450422	0.470976	0.753253	0.453408	0.215844	0.252733	0.532482	0.419522	0.599185	0.510975	0.125365	0.368658	0.633027	0.438781	0.559208	0.400727	0.113825	0.377388	0.292594	0.418094	0.289411	0.303015	0.519716	0.348729
TCGA-DI-A1BU	0.335787	0.205294	0.669119	0.323834	0.497246	0.379428	0.410923	0.4938	0.800671	0.537249	0.196261	0.216897	0.574767	0.432654	0.581165	0.750577	0.271979	0.452035	0.661805	0.45159	0.58178	0.387522	0.137656	0.423095	0.233545	0.438343	0.408244	0.418111	0.385711	0.367855
TCGA-DI-A1BY	0.37272	0.280918	0.70266	0.417192	0.539287	0.276344	0.482881	0.510583	0.859942	0.544459	0.292929	0.327765	0.577243	0.462939	0.639084	0.824108	0.624772	0.48864	0.68894	0.46358	0.567901	0.445358	0.0547096	0.395618	0.219781	0.401825	0.457007	0.471664	0.612599	0.395746
TCGA-DI-A1NN	0.577122	0.295058	0.664867	0.393355	0.451227	0.353836	0.428896	0.560635	0.906055	0.666282	0.296637	0.309018	0.560783	0.37037	0.610898	0.491964	0.372559	0.468137	0.666127	0.484659	0.540415	0.379431	0.0661082	0.407421	0.327441	0.454438	0.472499	0.513166	0.742991	0.423185
TCGA-DI-A1NO	0.313869	0.282951	0.671839	0.258003	0.376206	0.311506	0.428616	0.43706	0.719823	0.444619	0.188618	0.254981	0.574029	0.310713	0.594959	0.320221	0.0896368	0.322644	0.665965	0.439868	0.497333	0.351405	0.0618161	0.398209	0.417704	0.428394	0.228285	0.297859	0.494644	0.20899
TCGA-DI-A2QT	0.702413	0.284501	0.65434	0.327789	0.354293	0.266733	0.414326	0.479917	0.840868	0.521264	0.245564	0.324646	0.455975	0.354348	0.537955	0.704178	0.278785	0.348133	0.64986	0.425183	0.549044	0.383454	0.0846547	0.406194	0.35908	0.392937	0.283487	0.151572	0.806547	0.320896
TCGA-DI-A2QU	0.411483	0.215853	0.665487	0.30762	0.353496	0.231145	0.438737	0.5148	0.755346	0.520781	0.305167	0.326733	0.452038	0.340586	0.584253	0.552477	0.30223	0.417658	0.639615	0.470284	0.596419	0.372428	0.0751413	0.333469	0.35124	0.42272	0.315073	0.298117	0.439896	0.37697
TCGA-DI-A2QY	0.366147	0.293647	0.692068	0.295679	0.415361	0.227937	0.419353	0.498249	0.694767	0.447902	0.310578	0.201887	0.554255	0.360064	0.605666	0.574968	0.139021	0.337833	0.601925	0.438738	0.574092	0.39853	0.0949225	0.384908	0.304195	0.363294	0.277992	0.26538	0.611582	0.32776
TCGA-E6-A1LX	0.240553	0.280966	0.660002	0.28083	0.392469	0.246457	0.427711	0.465768	0.686934	0.477047	0.225886	0.288074	0.528425	0.424942	0.553622	0.41708	0.314652	0.407197	0.654523	0.472939	0.54345	0.39562	0.0991099	0.380976	0.441493	0.452257	0.328501	0.317257	0.403728	0.324346
TCGA-E6-A1LZ	0.650387	0.301762	0.673163	0.407102	0.454056	0.387323	0.423654	0.499931	0.820844	0.576348	0.250549	0.374884	0.556161	0.435458	0.574884	0.568523	0.429338	0.437723	0.653402	0.431694	0.510234	0.423208	0.20126	0.457879	0.46318	0.482062	0.392409	0.269697	0.575103	0.23954
TCGA-E6-A1M0	0.39909	0.264668	0.679876	0.31936	0.468026	0.333952	0.428012	0.46118	0.779481	0.508251	0.243252	0.246899	0.495914	0.435957	0.566245	0.534304	0.434491	0.468734	0.695268	0.486219	0.521721	0.400988	0.0925886	0.367379	0.288842	0.502104	0.369278	0.344774	0.389664	0.381079
TCGA-E6-A2P8	0.518689	0.229442	0.695277	0.37569	0.50744	0.345398	0.4611	0.505569	0.896631	0.6836	0.221736	0.302167	0.422815	0.503816	0.561312	0.623301	0.662297	0.466926	0.67731	0.460212	0.56174	0.414645	0.0820223	0.429097	0.201798	0.514292	0.480597	0.399809	0.494833	0.435657
TCGA-E6-A2P9	0.331823	0.232792	0.680649	0.329552	0.457262	0.353131	0.455062	0.504114	0.798135	0.497915	0.288809	0.291782	0.540967	0.387965	0.616699	0.523542	0.594714	0.491402	0.712158	0.493801	0.537178	0.454124	0.056972	0.346978	0.498525	0.441644	0.406149	0.384278	0.4061	0.35765
TCGA-E6-A8L9	0.570694	0.194315	0.698037	0.341463	0.59261	0.300369	0.482308	0.477414	0.803694	0.580237	0.248261	0.310937	0.64962	0.430275	0.639669	0.60081	0.145986	0.471281	0.64051	0.440932	0.569454	0.396124	0.0728418	0.412197	0.202354	0.430289	0.421951	0.294315	0.791	0.363865
TCGA-EC-A1NJ	0.595672	0.328959	0.683529	0.42253	0.518541	0.311196	0.452839	0.487297	0.88241	0.598081	0.308081	0.329765	0.52167	0.374062	0.579547	0.645534	0.75623	0.619855	0.72523	0.515586	0.564656	0.408098	0.113953	0.463684	0.316492	0.443568	0.515058	0.410765	0.743699	0.537269
TCGA-EC-A1QX	0.662678	0.239128	0.692636	0.454773	0.579784	0.264256	0.43737	0.523349	0.872388	0.594123	0.298362	0.385641	0.545268	0.501253	0.595517	0.559952	0.408292	0.548705	0.664405	0.437661	0.567163	0.412628	0.108558	0.441381	0.441905	0.438171	0.457518	0.409863	0.604084	0.458183
TCGA-EC-A24G	0.466354	0.221581	0.674146	0.374353	0.459023	0.264519	0.490083	0.516281	0.878083	0.57304	0.326402	0.318637	0.618536	0.438492	0.629095	0.568201	0.358039	0.50231	0.648631	0.468108	0.535916	0.438008	0.0835703	0.432172	0.401251	0.415023	0.408763	0.46116	0.525844	0.511941
TCGA-EO-A1Y5	0.654776	0.301903	0.690632	0.421986	0.582678	0.423979	0.42482	0.533054	0.913749	0.651688	0.292498	0.311338	0.574973	0.461337	0.568663	0.585923	0.414692	0.512638	0.664757	0.423289	0.5654	0.409025	0.121863	0.480625	0.365932	0.461388	0.478744	0.562595	0.780748	0.48395
TCGA-EO-A1Y7	0.451155	0.247162	0.66507	0.351977	0.540004	0.316629	0.457853	0.463607	0.772266	0.48774	0.337051	0.244853	0.568351	0.416651	0.573606	0.4803	0.23419	0.418292	0.671232	0.44009	0.492835	0.403802	0.194571	0.381632	0.294841	0.475886	0.330285	0.399229	0.57404	0.334272
TCGA-EO-A1Y8	0.483852	0.268077	0.662782	0.345959	0.45051	0.270075	0.426132	0.490213	0.758457	0.464761	0.290328	0.278689	0.538791	0.413986	0.628744	0.499053	0.0901784	0.31016	0.63606	0.448037	0.529646	0.38694	0.116673	0.420644	0.32874	0.400326	0.259526	0.278268	0.644391	0.32456
TCGA-EO-A22R	0.403208	0.245477	0.661181	0.33678	0.361229	0.258207	0.480071	0.465189	0.802633	0.570012	0.274101	0.303275	0.487171	0.386662	0.568879	0.440087	0.345764	0.440693	0.6788	0.52829	0.554423	0.410238	0.150068	0.43779	0.386831	0.482865	0.378456	0.308299	0.412433	0.497001
TCGA-EO-A22S	0.353588	0.218736	0.659663	0.273875	0.358234	0.251513	0.441024	0.458961	0.622442	0.462754	0.179249	0.262602	0.451872	0.406951	0.585839	0.352443	0.268558	0.324767	0.682632	0.485748	0.550659	0.367178	0.115817	0.351701	0.364848	0.466174	0.271655	0.250364	0.361503	0.396822
TCGA-EO-A22T	0.52893	0.28769	0.675962	0.409238	0.484365	0.355854	0.426299	0.505214	0.847704	0.575415	0.292534	0.367202	0.612649	0.470628	0.584052	0.460902	0.543975	0.492357	0.697491	0.477072	0.584693	0.354142	0.0561416	0.473445	0.29413	0.51404	0.432362	0.463029	0.48693	0.507221
TCGA-EO-A22U	0.326193	0.220204	0.667853	0.30007	0.434183	0.250227	0.460618	0.473494	0.688737	0.484293	0.214216	0.263926	0.535667	0.452487	0.573627	0.486422	0.469831	0.407179	0.66473	0.451986	0.566485	0.385378	0.0746045	0.345495	0.276905	0.488661	0.347206	0.377576	0.337894	0.450692
TCGA-EO-A22X	0.400946	0.201881	0.68399	0.34825	0.426013	0.33974	0.438513	0.477446	0.810082	0.632158	0.217773	0.309133	0.477068	0.421251	0.586448	0.530179	0.475687	0.375583	0.675552	0.44195	0.566805	0.367035	0.105725	0.353724	0.215737	0.500799	0.395182	0.328277	0.393941	0.353191
TCGA-EO-A22Y	0.315966	0.238293	0.695011	0.280614	0.398519	0.221689	0.500418	0.462166	0.714426	0.503797	0.317912	0.310421	0.590859	0.323578	0.599456	0.595461	0.176224	0.326249	0.654548	0.477622	0.554435	0.400179	0.0930431	0.381586	0.43742	0.427689	0.266008	0.268731	0.384198	0.450041
TCGA-EO-A2CG	0.389188	0.257139	0.670049	0.290692	0.43873	0.341428	0.43812	0.494961	0.743715	0.474761	0.290185	0.283634	0.622958	0.356712	0.624012	0.619112	0.0804302	0.365004	0.638171	0.454517	0.587214	0.389233	0.0954671	0.414919	0.284425	0.424873	0.289033	0.236702	0.485249	0.318578
TCGA-EO-A2CH	0.530802	0.282697	0.650264	0.303452	0.393339	0.243406	0.423818	0.478997	0.894676	0.508643	0.254966	0.293677	0.554702	0.356728	0.606683	0.438411	0.131961	0.374488	0.653313	0.497106	0.534113	0.355833	0.0990098	0.368767	0.447001	0.44935	0.284083	0.356697	0.601886	0.327219
TCGA-EO-A3AS	0.550106	0.275276	0.64995	0.344514	0.304605	0.190265	0.43983	0.512823	0.933967	0.560017	0.282836	0.32728	0.481735	0.38825	0.637575	0.655071	0.620222	0.350977	0.632205	0.466489	0.577265	0.421742	0.0976996	0.388389	0.366755	0.409964	0.339652	0.15531	0.596639	0.414963
TCGA-EO-A3AU	0.625824	0.236805	0.675177	0.391217	0.452438	0.362679	0.447482	0.512586	0.850433	0.531218	0.30081	0.323283	0.49799	0.460547	0.579164	0.321704	0.433594	0.462475	0.672283	0.47349	0.545064	0.438307	0.0630032	0.438324	0.342047	0.469539	0.392945	0.38241	0.729442	0.45906
TCGA-EO-A3AV	0.735178	0.27727	0.700444	0.502744	0.613053	0.348186	0.423876	0.509975	0.963951	0.671376	0.219839	0.477538	0.625634	0.531045	0.535864	0.602356	0.730031	0.515066	0.654145	0.465005	0.603764	0.419305	0.122569	0.544842	0.395707	0.474166	0.527261	0.434545	0.850874	0.421655
TCGA-EO-A3AY	0.614089	0.265536	0.693464	0.500738	0.640514	0.433303	0.411893	0.516457	0.945186	0.630151	0.299735	0.36145	0.606563	0.515164	0.58605	0.748773	0.5481	0.510736	0.578484	0.422785	0.571797	0.402088	0.13536	0.471703	0.263392	0.425272	0.462552	0.362239	0.710454	0.395651
TCGA-EO-A3AZ	0.604795	0.31291	0.676419	0.525079	0.72272	0.49253	0.489141	0.535002	0.917657	0.743934	0.389487	0.370881	0.613773	0.560363	0.610305	0.884427	0.382752	0.645716	0.595501	0.428198	0.659503	0.455093	0.177854	0.519014	0.327089	0.386901	0.590691	0.502791	0.631541	0.397894
TCGA-EO-A3B0	0.338678	0.211868	0.658535	0.351999	0.41734	0.254513	0.428312	0.516675	0.840667	0.613318	0.28587	0.279957	0.50263	0.382679	0.573863	0.417854	0.618461	0.452335	0.674006	0.471925	0.530048	0.412652	0.106637	0.334424	0.36676	0.504564	0.427445	0.388725	0.533351	0.363675
TCGA-EO-A3B1	0.577773	0.323891	0.666941	0.401633	0.52444	0.344328	0.423298	0.548946	0.85115	0.632635	0.329852	0.348933	0.493717	0.432684	0.597319	0.60081	0.558823	0.516438	0.675896	0.475734	0.588192	0.374854	0.157932	0.382741	0.38279	0.440488	0.473077	0.389241	0.527697	0.433205
TCGA-EO-A3KU	0.599861	0.26134	0.667206	0.301414	0.375363	0.216363	0.428657	0.457297	0.816261	0.507427	0.21467	0.288178	0.505367	0.381347	0.573697	0.278655	0.255843	0.325615	0.691629	0.505813	0.529225	0.367306	0.0497815	0.414685	0.369636	0.449189	0.266909	0.30817	0.807111	0.356839
TCGA-EO-A3KW	0.617293	0.275908	0.676157	0.399754	0.476312	0.278743	0.410127	0.518841	0.921826	0.61539	0.247336	0.34275	0.489267	0.365875	0.59608	0.559888	0.253136	0.422846	0.650547	0.461033	0.511103	0.380026	0.0929376	0.4429	0.31567	0.451702	0.403621	0.442213	0.742315	0.365737
TCGA-EO-A3KX	0.31572	0.215839	0.67905	0.318931	0.419976	0.284386	0.438364	0.480267	0.654394	0.443413	0.285044	0.230852	0.498305	0.399992	0.611059	0.486422	0.157765	0.370178	0.693395	0.462655	0.509634	0.407649	0.066028	0.37754	0.313136	0.436506	0.283448	0.281619	0.486928	0.406456
TCGA-EO-A3L0	0.55127	0.194942	0.656524	0.319484	0.415338	0.249014	0.438928	0.450308	0.763093	0.467022	0.295293	0.287923	0.563031	0.342347	0.596792	0.559501	0.127364	0.363121	0.633322	0.472048	0.528788	0.363268	0.0874726	0.380425	0.242266	0.462253	0.286469	0.315646	0.723147	0.402478
TCGA-EY-A1G7	0.613612	0.289673	0.646057	0.261001	0.289744	0.268477	0.4413	0.49369	0.671107	0.485451	0.304911	0.29459	0.516931	0.297776	0.567804	0.376932	0.111818	0.275603	0.645927	0.484727	0.521952	0.355031	0.0662939	0.394511	0.295026	0.503212	0.245278	0.254102	0.478571	0.441464
TCGA-EY-A1G8	0.43491	0.206844	0.663943	0.272706	0.343781	0.245112	0.409859	0.499082	0.710214	0.474599	0.252411	0.300652	0.572192	0.327321	0.614036	0.669571	0.183668	0.302414	0.63376	0.463982	0.500327	0.376703	0.0508846	0.332378	0.393415	0.4666	0.230344	0.286066	0.590959	0.288655
TCGA-EY-A1GC	0.52808	0.326111	0.658979	0.441907	0.521041	0.333683	0.424686	0.560584	0.95112	0.69061	0.288762	0.327715	0.485443	0.390819	0.583121	0.503564	0.694747	0.593971	0.664822	0.479943	0.586222	0.427032	0.191837	0.393504	0.540481	0.401409	0.528858	0.507753	0.666154	0.363208
TCGA-EY-A1GD	0.487363	0.23386	0.659142	0.286	0.400748	0.217085	0.466459	0.504718	0.852239	0.492814	0.328316	0.309577	0.574845	0.439624	0.58264	0.414052	0.214876	0.405636	0.662607	0.483156	0.528195	0.398981	0.127663	0.364513	0.345193	0.42512	0.293323	0.246433	0.426109	0.422804
TCGA-EY-A1GE	0.460791	0.238195	0.674276	0.345478	0.477717	0.261892	0.500629	0.540057	0.842509	0.582735	0.363875	0.39342	0.697793	0.381287	0.617863	0.540039	0.365026	0.493079	0.637114	0.500451	0.585538	0.466455	0.0912737	0.402435	0.463727	0.350574	0.419272	0.269891	0.479808	0.470742
TCGA-EY-A1GF	0.324781	0.238341	0.658641	0.309625	0.331842	0.316847	0.49247	0.442887	0.758845	0.500003	0.243379	0.291615	0.562738	0.387313	0.589386	0.374225	0.318801	0.478874	0.715268	0.550616	0.515436	0.433998	0.0905437	0.395856	0.353761	0.449681	0.353791	0.353603	0.409305	0.479542
TCGA-EY-A1GH	0.428788	0.264992	0.660278	0.343778	0.405465	0.281173	0.422348	0.512856	0.784972	0.543898	0.257761	0.29986	0.537417	0.314072	0.563127	0.41012	0.183006	0.36281	0.682517	0.487604	0.515091	0.390003	0.0951154	0.401711	0.350906	0.44421	0.327021	0.278977	0.566021	0.463795
TCGA-EY-A1GI	0.40977	0.263185	0.671917	0.34925	0.393907	0.258732	0.452399	0.47866	0.786029	0.560832	0.275634	0.290176	0.486678	0.351167	0.567444	0.362754	0.516282	0.481357	0.712932	0.511342	0.533812	0.419261	0.0825511	0.422451	0.341929	0.491225	0.369784	0.313712	0.437047	0.532274
TCGA-EY-A1GK	0.366041	0.276214	0.692543	0.381315	0.584907	0.321465	0.448384	0.49625	0.804706	0.556331	0.271233	0.262965	0.533165	0.43872	0.586482	0.647725	0.617048	0.530747	0.676407	0.452579	0.525432	0.427079	0.0943892	0.401413	0.40256	0.46644	0.478621	0.36675	0.51021	0.450053
TCGA-EY-A1GL	0.317043	0.148334	0.667961	0.287652	0.34067	0.512697	0.451697	0.53054	0.801542	0.470187	0.310995	0.335933	0.591522	0.409349	0.585557	0.516839	0.24625	0.333405	0.623896	0.497057	0.553936	0.397049	0.138317	0.386629	0.348243	0.362569	0.263749	0.231804	0.362931	0.453166
TCGA-EY-A1GM	0.549595	0.238971	0.66229	0.226071	0.321167	0.189392	0.436164	0.436298	0.617309	0.428066	0.259143	0.279644	0.583105	0.360744	0.626549	0.315452	0.0657005	0.238016	0.611775	0.488186	0.571629	0.457999	0.00777073	0.38427	0.380699	0.404655	0.198002	0.234124	0.659231	0.506925
TCGA-EY-A1GO	0.285984	0.259639	0.662573	0.22205	0.303454	0.187026	0.451197	0.462516	0.670148	0.410259	0.215415	0.254917	0.575311	0.33886	0.576715	0.503242	0.21005	0.295195	0.637551	0.449922	0.559074	0.390577	0.0798208	0.360801	0.252558	0.453774	0.242305	0.186178	0.376029	0.341976
TCGA-EY-A1GP	0.558398	0.283819	0.688432	0.308432	0.440719	0.348089	0.453012	0.519149	0.775834	0.535039	0.346337	0.345494	0.520531	0.469412	0.599816	0.764368	0.736745	0.393551	0.637072	0.470218	0.580064	0.41022	0.122479	0.363635	0.316026	0.440806	0.378125	0.266475	0.723569	0.515703
TCGA-EY-A1GQ	0.311128	0.217337	0.669082	0.28148	0.351365	0.251318	0.468161	0.493672	0.769365	0.524888	0.348965	0.299988	0.533709	0.347987	0.61899	0.783444	0.190148	0.354155	0.651003	0.475819	0.554602	0.365784	0.142089	0.33931	0.329768	0.466083	0.309527	0.271115	0.440221	0.356058
TCGA-EY-A1GR	0.523702	0.23843	0.6462	0.332279	0.395706	0.288652	0.420551	0.522656	0.821726	0.704993	0.227977	0.334263	0.375705	0.3337	0.579365	0.403289	0.340301	0.358219	0.647986	0.46004	0.543386	0.433945	0.0958818	0.375547	0.311402	0.470622	0.393621	0.355408	0.733482	0.398826
TCGA-EY-A1GS	0.651751	0.240766	0.647852	0.376559	0.328978	0.416385	0.463277	0.476549	0.849505	0.590607	0.305467	0.368085	0.546634	0.326834	0.581638	0.715133	0.189083	0.267724	0.616334	0.473766	0.580718	0.422219	0.218808	0.459523	0.506056	0.406385	0.300242	0.238055	0.637852	0.244737
TCGA-EY-A1GT	0.441333	0.243738	0.660484	0.306758	0.384525	0.391474	0.476721	0.444518	0.770184	0.500275	0.298714	0.355681	0.640609	0.39771	0.614227	0.683362	0.109586	0.274184	0.639023	0.47438	0.574123	0.419656	0.121489	0.392119	0.405154	0.404663	0.284887	0.205254	0.56405	0.458456
TCGA-EY-A1GU	0.579239	0.271506	0.65743	0.34906	0.39633	0.276005	0.477287	0.49906	0.837307	0.565334	0.317006	0.382241	0.624919	0.386784	0.581186	0.466702	0.337058	0.325911	0.664151	0.482086	0.537752	0.407868	0.076749	0.357573	0.492391	0.384268	0.318667	0.267828	0.506644	0.47532
TCGA-EY-A1GV	0.630301	0.185771	0.671814	0.385691	0.471442	0.31529	0.444353	0.517798	0.720556	0.611406	0.273597	0.46551	0.575412	0.602031	0.640412	0.626974	0.188989	0.352114	0.593085	0.419891	0.513187	0.40224	0.131874	0.430279	0.544242	0.348395	0.334439	0.167103	0.698244	0.33407
TCGA-EY-A1GW	0.450311	0.262902	0.650044	0.292228	0.397493	0.276221	0.447857	0.479543	0.683009	0.49561	0.191886	0.294088	0.618439	0.364629	0.542741	0.676402	0.557925	0.400059	0.638457	0.487641	0.527782	0.363062	0.102234	0.328494	0.317998	0.381631	0.304853	0.447756	0.715533	0.417391
TCGA-EY-A1GX	0.251592	0.222809	0.640776	0.257087	0.290502	0.236781	0.443517	0.456319	0.555247	0.385015	0.233471	0.272864	0.558243	0.326527	0.578346	0.590048	0.354722	0.273531	0.662009	0.495071	0.560304	0.360774	0.147169	0.308258	0.408845	0.407735	0.205455	0.232964	0.368136	0.215173
TCGA-EY-A1H0	0.340677	0.210484	0.659332	0.313837	0.364139	0.227297	0.478532	0.4655	0.657479	0.453374	0.314446	0.326514	0.64679	0.357961	0.579564	0.506722	0.264054	0.325445	0.625051	0.446794	0.492817	0.371896	0.0854311	0.366366	0.340403	0.450099	0.254265	0.301855	0.538311	0.422055
TCGA-EY-A210	0.684436	0.382611	0.685549	0.409416	0.546433	0.297478	0.427	0.582232	0.937222	0.680574	0.173146	0.328988	0.474788	0.431519	0.564227	0.773326	0.635878	0.481929	0.656139	0.413104	0.558632	0.445653	0.0762039	0.452342	0.38212	0.459286	0.487817	0.466767	0.878905	0.299631
TCGA-EY-A212	0.529472	0.314942	0.659214	0.300607	0.351619	0.316306	0.455076	0.446968	0.763903	0.482789	0.280784	0.256143	0.529677	0.38803	0.560162	0.369585	0.17923	0.291066	0.638968	0.506005	0.548926	0.37613	0.177873	0.461068	0.336339	0.397158	0.258272	0.230967	0.76163	0.41828
TCGA-EY-A214	0.648815	0.241961	0.664802	0.378538	0.440747	0.294736	0.46761	0.52502	0.792666	0.620331	0.223076	0.514617	0.574077	0.379693	0.563403	0.569748	0.552645	0.427707	0.643374	0.452292	0.578095	0.429309	0.0911055	0.378155	0.474173	0.39502	0.42587	0.413665	0.733963	0.518753
TCGA-EY-A215	0.577331	0.219512	0.670116	0.390715	0.509687	0.269123	0.400307	0.428126	0.711732	0.439748	0.234671	0.247468	0.521916	0.438186	0.578053	0.406125	0.355076	0.522265	0.680225	0.479709	0.552143	0.401778	0.128254	0.363784	0.482278	0.44352	0.405271	0.551446	0.482004	0.386607
TCGA-EY-A2OM	0.545816	0.257836	0.663054	0.2927	0.350469	0.336806	0.42686	0.586714	0.808125	0.548226	0.274978	0.396601	0.6256	0.389575	0.602776	0.48262	0.145377	0.26427	0.633471	0.505154	0.577957	0.362656	0.133173	0.419535	0.333113	0.38997	0.283541	0.247851	0.502579	0.492026
TCGA-EY-A2ON	0.640909	0.277928	0.661117	0.338134	0.372767	0.351058	0.399805	0.492341	0.86017	0.602882	0.232614	0.369998	0.519278	0.349121	0.533888	0.548352	0.17319	0.310178	0.635641	0.463906	0.55312	0.321888	0.0480502	0.428136	0.521322	0.376599	0.343719	0.189143	0.854249	0.480278
TCGA-EY-A2OP	0.608936	0.242296	0.664371	0.28405	0.355491	0.305971	0.404729	0.444715	0.857803	0.464431	0.248337	0.266952	0.506876	0.359687	0.567601	0.469215	0.235996	0.343539	0.633754	0.467654	0.541598	0.37513	0.0578771	0.418196	0.354111	0.454254	0.252456	0.2039	0.71287	0.389876
TCGA-EY-A2OQ	0.40816	0.245673	0.679293	0.332526	0.520296	0.239603	0.430257	0.4885	0.811484	0.533909	0.188024	0.248558	0.544968	0.419264	0.635949	0.523993	0.146066	0.383674	0.646654	0.469668	0.534454	0.403879	0.121091	0.379881	0.402611	0.44784	0.316759	0.258871	0.506073	0.31965
TCGA-EY-A3L3	0.26487	0.227898	0.683181	0.220619	0.436229	0.177709	0.417497	0.455855	0.719965	0.400409	0.194808	0.219764	0.556123	0.270113	0.604665	0.394976	0.18103	0.326122	0.709645	0.451909	0.530672	0.415108	0.0776989	0.358507	0.439091	0.454988	0.2684	0.170196	0.593066	0.214943
TCGA-EY-A3QX	0.663994	0.285745	0.660381	0.331744	0.420997	0.333663	0.466768	0.46017	0.809362	0.570058	0.2133	0.302854	0.557295	0.290753	0.533429	0.393687	0.5444	0.378158	0.656381	0.461795	0.575791	0.402762	0.0521821	0.367318	0.454833	0.491805	0.37855	0.282779	0.910817	0.352828
TCGA-EY-A4KR	0.66184	0.26849	0.673591	0.442717	0.538548	0.433368	0.412164	0.544755	0.892816	0.691973	0.25293	0.362308	0.51971	0.506863	0.583973	0.53817	0.527334	0.520057	0.666349	0.474382	0.537114	0.409063	0.106717	0.473259	0.28785	0.477307	0.48992	0.327632	0.719872	0.407608
TCGA-EY-A547	0.364928	0.262538	0.649321	0.287124	0.440581	0.250544	0.40264	0.447315	0.656469	0.488728	0.292506	0.261092	0.497179	0.437722	0.606552	0.535979	0.0860292	0.33978	0.602989	0.433582	0.536334	0.395186	0.128144	0.357408	0.251462	0.433583	0.274845	0.247206	0.538896	0.19685
TCGA-EY-A548	0.382937	0.201386	0.663144	0.336661	0.486514	0.236895	0.458022	0.527641	0.874527	0.583417	0.315941	0.293535	0.545771	0.371469	0.573082	0.573228	0.322997	0.479395	0.681915	0.453992	0.55725	0.385243	0.100069	0.406567	0.445947	0.40472	0.38393	0.450269	0.559795	0.53276
TCGA-EY-A549	0.422132	0.237317	0.664517	0.349586	0.390507	0.279428	0.464467	0.503804	0.866697	0.509937	0.303507	0.283707	0.631565	0.376538	0.578772	0.667574	0.387405	0.425804	0.653643	0.496471	0.502969	0.404631	0.0641137	0.40818	0.453085	0.393606	0.317946	0.298117	0.486929	0.431778
TCGA-EY-A54A	0.54691	0.304894	0.681748	0.381201	0.424072	0.224153	0.460132	0.520175	0.93919	0.629384	0.249985	0.327015	0.581825	0.441948	0.562442	0.686842	0.273539	0.442486	0.703024	0.499494	0.526163	0.377161	0.151524	0.473236	0.202353	0.463398	0.409284	0.292962	0.608471	0.468021
TCGA-EY-A5W2	0.310417	0.220388	0.671313	0.356122	0.49575	0.328259	0.433512	0.486231	0.837343	0.575701	0.26266	0.272314	0.551839	0.475689	0.599456	0.605643	0.242021	0.438192	0.62668	0.439787	0.519456	0.388005	0.0992266	0.389379	0.415547	0.462422	0.39615	0.343292	0.477875	0.258717
TCGA-EY-A72D	0.296709	0.207292	0.665377	0.255577	0.334369	0.219793	0.442485	0.505419	0.67503	0.489715	0.221438	0.288293	0.526943	0.363936	0.548002	0.726797	0.249643	0.278133	0.66116	0.480677	0.564551	0.378985	0.0843586	0.380442	0.280855	0.412074	0.256469	0.188176	0.389772	0.450974
TCGA-FI-A2CX	0.805104	0.436294	0.712755	0.641169	0.719961	0.766447	0.489948	0.641455	1	0.930908	0.219793	0.460841	0.486302	0.491532	0.477111	0.914973	0.901153	0.770764	0.730456	0.518215	0.660668	0.472312	0.159299	0.516119	0.450106	0.409559	0.807655	0.778417	0.690411	0.49288
TCGA-FI-A2CY	0.698286	0.316014	0.649724	0.438671	0.511845	0.556006	0.421096	0.557047	0.964336	0.706917	0.25913	0.342582	0.509567	0.411658	0.57271	0.441762	0.251989	0.486636	0.703971	0.506257	0.553157	0.353223	0.0959983	0.43865	0.312502	0.460793	0.49665	0.706433	0.770683	0.446824
TCGA-FI-A2D0	0.51446	0.215523	0.647279	0.32602	0.515063	0.240234	0.422464	0.497835	0.733494	0.479267	0.23275	0.321578	0.572432	0.479906	0.62029	0.48726	0.329796	0.374566	0.6381	0.483414	0.565292	0.347287	0.0761569	0.413212	0.310262	0.447982	0.306073	0.400647	0.648045	0.451298
TCGA-FI-A2D2	0.570288	0.256337	0.647399	0.301608	0.433936	0.322761	0.452373	0.535787	0.803038	0.564566	0.359984	0.309729	0.50524	0.382753	0.601612	0.318675	0.155766	0.296459	0.646355	0.510406	0.560345	0.370952	0.119239	0.383579	0.384125	0.404586	0.31065	0.309073	0.651892	0.497426
TCGA-FI-A2D4	0.24969	0.268506	0.647629	0.275033	0.387613	0.28444	0.409687	0.551681	0.694137	0.509886	0.239129	0.318669	0.504361	0.379926	0.58719	0.395749	0.249029	0.382412	0.632445	0.459918	0.525017	0.395497	0.108453	0.346192	0.300179	0.467933	0.297403	0.412376	0.327934	0.400694
TCGA-FI-A2D5	0.316992	0.234303	0.671543	0.308702	0.391292	0.326851	0.459221	0.450521	0.812963	0.586602	0.296687	0.293152	0.46528	0.42199	0.594288	0.408638	0.398759	0.350599	0.649951	0.492143	0.534527	0.410355	0.0942125	0.400594	0.293966	0.481341	0.350863	0.308815	0.341971	0.401682
TCGA-FI-A2D6	0.529257	0.24157	0.671935	0.357042	0.492018	0.453417	0.404556	0.5523	0.818079	0.657109	0.196587	0.309693	0.456755	0.487428	0.618199	0.565366	0.487859	0.451103	0.694687	0.447726	0.570427	0.411657	0.164619	0.418959	0.253843	0.535838	0.463873	0.39227	0.436236	0.234357
TCGA-FI-A2EU	0.532361	0.21547	0.646049	0.263848	0.39157	0.337531	0.392231	0.45095	0.701184	0.409594	0.212404	0.232668	0.524629	0.328942	0.572225	0.369843	0.165811	0.346568	0.681966	0.484453	0.555679	0.379132	0.121983	0.355948	0.284197	0.422631	0.260995	0.31571	0.64112	0.482189
TCGA-FI-A2EW	0.558365	0.251736	0.682328	0.334172	0.376566	0.256978	0.427588	0.475695	0.733965	0.501084	0.295722	0.334381	0.608849	0.408037	0.62964	0.726733	0.253001	0.332527	0.644556	0.422459	0.578397	0.314654	0.0814515	0.358692	0.52912	0.409631	0.311397	0.393172	0.593123	0.335947
TCGA-FI-A2EX	0.570101	0.305341	0.656082	0.3109	0.375114	0.301094	0.403725	0.535679	0.78507	0.532635	0.21957	0.305901	0.506584	0.418426	0.554897	0.47276	0.335329	0.346748	0.63213	0.43008	0.576976	0.348443	0.110486	0.39872	0.50403	0.430859	0.32802	0.254811	0.680922	0.291926
TCGA-FI-A2EY	0.400735	0.242123	0.650404	0.277217	0.336181	0.344589	0.428123	0.443417	0.665119	0.486888	0.248651	0.326116	0.635383	0.394009	0.583738	0.903245	0.0676285	0.26113	0.642349	0.426492	0.524312	0.38233	0.0921196	0.353554	0.468077	0.380636	0.267332	0.226713	0.601058	0.340448
TCGA-FI-A2F4	0.59974	0.265567	0.675383	0.432587	0.54278	0.266835	0.436456	0.517891	0.918002	0.619649	0.28203	0.318903	0.494024	0.411618	0.612619	0.551252	0.372472	0.520129	0.69045	0.472657	0.532827	0.442653	0.107578	0.385782	0.561175	0.432153	0.456547	0.4165	0.653216	0.448772
TCGA-FI-A2F8	0.621114	0.232197	0.65647	0.326821	0.434717	0.238608	0.444331	0.49098	0.776615	0.518093	0.332754	0.336998	0.609164	0.381382	0.610346	0.663385	0.230918	0.380604	0.66784	0.44917	0.552863	0.366854	0.0971246	0.402574	0.372906	0.403182	0.344496	0.337492	0.803988	0.410506
TCGA-FI-A2F9	0.230116	0.241472	0.653758	0.21344	0.232711	0.310184	0.487422	0.445258	0.556841	0.443795	0.161913	0.283548	0.595714	0.399506	0.684969	0.413214	0.106853	0.264323	0.663378	0.504801	0.615254	0.345146	0.176602	0.386916	0.151887	0.464313	0.206402	0.311199	0.299742	0.29803
TCGA-FI-A3PV	0.389609	0.273295	0.674735	0.282848	0.402591	0.310651	0.425041	0.463196	0.708124	0.426193	0.273119	0.252238	0.587741	0.308531	0.566624	0.389563	0.147926	0.352437	0.656478	0.471741	0.533152	0.356892	0.0637253	0.351832	0.394825	0.418125	0.244311	0.330919	0.667286	0.300694
TCGA-FI-A3PX	0.642629	0.246273	0.640574	0.259011	0.360416	0.16914	0.426983	0.404799	0.662441	0.457748	0.235162	0.252441	0.507911	0.302166	0.57804	0.425007	0.122796	0.264408	0.675442	0.506203	0.512378	0.346004	0.0880776	0.371094	0.295844	0.464011	0.272236	0.264993	0.875578	0.418201
TCGA-H5-A2HR	0.495924	0.274359	0.643933	0.361432	0.510211	0.407027	0.378896	0.487105	0.790154	0.6354	0.205717	0.287595	0.550699	0.377026	0.569275	0.687164	0.223289	0.41927	0.59932	0.413158	0.523712	0.331856	0.0509168	0.396518	0.306786	0.431298	0.38936	0.197907	0.740516	0.1771
TCGA-JU-AAVI	0.613875	0.332867	0.701573	0.487422	0.653894	0.299943	0.442778	0.465128	0.861551	0.652501	0.290761	0.309718	0.591143	0.542325	0.564509	0.67434	0.669906	0.550052	0.642646	0.472859	0.532579	0.432272	0.165409	0.496066	0.227083	0.436405	0.52993	0.334399	0.709877	0.347742
TCGA-K6-A3WQ	0.679616	0.281091	0.634308	0.288774	0.399373	0.183563	0.417657	0.497185	0.828106	0.497295	0.277401	0.297767	0.528542	0.360811	0.607062	0.489322	0.127049	0.300229	0.693669	0.479636	0.541135	0.385437	0.044466	0.384687	0.528634	0.397565	0.266655	0.268988	0.795634	0.344641
TCGA-KJ-A3U4	0.676521	0.255713	0.663317	0.387208	0.465374	0.398942	0.438952	0.480073	0.878455	0.59099	0.299028	0.319262	0.607723	0.308296	0.56098	0.390401	0.482587	0.490147	0.649192	0.502473	0.567961	0.405146	0.0563181	0.442117	0.402993	0.446362	0.430038	0.450076	0.826694	0.480263
TCGA-KP-A3VZ	0.355289	0.314731	0.648686	0.23382	0.306036	0.279995	0.420809	0.422633	0.634202	0.446067	0.229595	0.263575	0.481192	0.228349	0.58309	0.324668	0.133281	0.276657	0.670649	0.439849	0.527442	0.385066	0.0375758	0.39567	0.260766	0.468187	0.245639	0.167812	0.685321	0.258396
TCGA-KP-A3W0	0.575766	0.32482	0.668167	0.395309	0.392151	0.344849	0.444559	0.546788	0.889301	0.632681	0.324162	0.318165	0.489319	0.358279	0.600978	0.700955	0.389766	0.453059	0.65925	0.48736	0.559051	0.365262	0.0750045	0.406987	0.360574	0.388431	0.418193	0.286388	0.569414	0.51332
TCGA-KP-A3W1	0.727375	0.287852	0.713119	0.523219	0.626274	0.485216	0.427674	0.558643	0.900876	0.72741	0.258508	0.393666	0.553027	0.534102	0.570044	0.761662	0.607801	0.628592	0.654803	0.477327	0.540446	0.448995	0.120935	0.503078	0.428286	0.439759	0.567405	0.516839	0.754774	0.524977
TCGA-KP-A3W3	0.619685	0.272257	0.66835	0.394944	0.434427	0.261793	0.415942	0.536875	0.921268	0.633049	0.309424	0.311891	0.423537	0.350348	0.58083	0.518128	0.336197	0.451157	0.676677	0.453735	0.504169	0.41743	0.103721	0.414068	0.308388	0.419387	0.403651	0.482104	0.817738	0.461536
TCGA-KP-A3W4	0.685223	0.254093	0.677542	0.340015	0.460696	0.233614	0.467764	0.484442	0.785586	0.562831	0.276819	0.295303	0.493963	0.362506	0.602677	0.503951	0.189048	0.398389	0.662661	0.466599	0.548826	0.382387	0.0983837	0.445762	0.180573	0.430918	0.347144	0.328599	0.865164	0.463188
TCGA-PG-A5BC	0.369674	0.297016	0.66484	0.269524	0.352112	0.195103	0.446579	0.442506	0.718724	0.451614	0.312236	0.285367	0.509211	0.328477	0.600438	0.524057	0.25365	0.421723	0.692976	0.472939	0.573374	0.428667	0.0706597	0.413402	0.234187	0.449222	0.289931	0.243404	0.559793	0.345219
TCGA-PG-A6IB	0.589201	0.277909	0.692288	0.47191	0.662985	0.335826	0.426325	0.53387	0.87548	0.709219	0.218566	0.304846	0.483836	0.53368	0.561518	0.741877	0.590754	0.587453	0.679974	0.447516	0.580528	0.382756	0.185305	0.483716	0.213214	0.524343	0.57133	0.37371	0.564184	0.282024
TCGA-PG-A7D5	0.540857	0.270044	0.653558	0.262189	0.421955	0.296183	0.439498	0.462158	0.761496	0.442136	0.249093	0.229677	0.488955	0.420774	0.623139	0.488484	0.354503	0.363307	0.636356	0.431586	0.517445	0.380553	0.0710799	0.408829	0.231099	0.443762	0.279511	0.166394	0.645681	0.268824
TCGA-PG-A914	0.60914	0.319492	0.649166	0.370763	0.423585	0.348917	0.387321	0.489675	0.862701	0.57857	0.204672	0.289951	0.525737	0.359326	0.553115	0.443825	0.205524	0.359086	0.640863	0.484977	0.565483	0.347292	0.120211	0.404747	0.35971	0.435636	0.360455	0.298955	0.70764	0.523874
TCGA-PG-A915	0.586668	0.281024	0.6737	0.303239	0.406773	0.305344	0.439056	0.4396	0.802305	0.469953	0.276798	0.204237	0.520751	0.379946	0.572091	0.47392	0.199568	0.308011	0.657555	0.467798	0.531607	0.339832	0.247498	0.367538	0.461449	0.433411	0.263579	0.247464	0.779875	0.252328
TCGA-PG-A916	0.335916	0.192264	0.659709	0.319683	0.488245	0.226471	0.472064	0.497421	0.863722	0.516739	0.259953	0.299602	0.621958	0.392777	0.592919	0.668218	0.457584	0.409509	0.654609	0.485264	0.515267	0.425494	0.0670393	0.365489	0.311838	0.408063	0.329407	0.356697	0.539562	0.414212
TCGA-PG-A917	0.600699	0.278763	0.722901	0.455924	0.566623	0.236296	0.432668	0.486689	0.986203	0.621454	0.316245	0.274821	0.488477	0.360729	0.588364	0.569619	0.523979	0.571663	0.706213	0.477892	0.53478	0.403043	0.20833	0.47351	0.373762	0.396781	0.480859	0.366105	0.702959	0.465144
TCGA-QF-A5YS	0.517955	0.228009	0.674283	0.408071	0.49081	0.251368	0.425222	0.511262	0.95115	0.550686	0.292271	0.297848	0.62805	0.413582	0.584645	0.751157	0.242739	0.441542	0.62901	0.456398	0.526643	0.404608	0.0672365	0.388044	0.368197	0.385094	0.345401	0.270406	0.672752	0.41608
TCGA-QF-A5YT	0.401789	0.213659	0.658614	0.289387	0.443407	0.318999	0.436687	0.515816	0.782169	0.482241	0.236034	0.285888	0.560318	0.438238	0.592279	0.69696	0.322366	0.326411	0.624096	0.453803	0.54718	0.396075	0.0816515	0.35564	0.263292	0.426445	0.276228	0.178058	0.500117	0.349112
TCGA-QS-A5YQ	0.418226	0.232411	0.694978	0.401767	0.546799	0.28265	0.428169	0.527981	0.887092	0.607797	0.29882	0.303562	0.624736	0.424793	0.566079	0.684716	0.465739	0.524514	0.658475	0.452886	0.520439	0.425488	0.0688107	0.395083	0.366641	0.398541	0.449011	0.323315	0.618203	0.408116
TCGA-QS-A5YR	0.483288	0.295465	0.675128	0.414983	0.54802	0.185013	0.423186	0.576786	0.866396	0.645982	0.290543	0.437527	0.60585	0.434421	0.581927	0.820499	0.783674	0.437948	0.617621	0.441356	0.559089	0.404675	0.112753	0.386047	0.325349	0.41302	0.458566	0.295539	0.626509	0.40318
TCGA-QS-A744	0.273927	0.224227	0.662906	0.236984	0.318489	0.222415	0.449972	0.481192	0.586091	0.426251	0.26707	0.297837	0.587909	0.367081	0.616803	0.448271	0.204214	0.223164	0.644499	0.478783	0.565053	0.375361	0.0893301	0.395297	0.428668	0.456898	0.195465	0.181474	0.424816	0.357147
TCGA-QS-A8F1	0.374708	0.28079	0.654597	0.282592	0.444977	0.358064	0.429525	0.497804	0.766214	0.541279	0.364499	0.303601	0.55564	0.455898	0.635028	0.876565	0.458808	0.350354	0.559742	0.39351	0.587453	0.393389	0.293686	0.406287	0.313307	0.383384	0.318867	0.206156	0.54303	0.34604
TCGA-SJ-A6ZI	0.57249	0.319982	0.693608	0.4397	0.567696	0.29893	0.427869	0.556432	0.899722	0.62973	0.290066	0.466156	0.570873	0.442173	0.550433	0.560919	0.562241	0.555495	0.671988	0.49259	0.581144	0.412977	0.171487	0.453768	0.241039	0.42124	0.506378	0.369005	0.587552	0.469167
TCGA-SJ-A6ZJ	0.297319	0.220885	0.682056	0.304674	0.445217	0.252886	0.436025	0.497426	0.826488	0.545715	0.336096	0.301626	0.617101	0.400536	0.588221	0.626974	0.168839	0.37237	0.627146	0.453769	0.528834	0.369526	0.120338	0.389808	0.344258	0.416842	0.312988	0.232062	0.515295	0.394793
TCGA-SL-A6J9	0.681435	0.361441	0.699974	0.474143	0.626132	0.474941	0.403037	0.500159	0.954674	0.733219	0.244516	0.356147	0.454449	0.451231	0.531558	0.553315	0.667787	0.590367	0.658173	0.443734	0.569553	0.407288	0.146735	0.445191	0.34058	0.438214	0.564217	0.480751	0.855691	0.329049
TCGA-SL-A6JA	0.339403	0.223077	0.662476	0.31698	0.360735	0.303715	0.455743	0.485131	0.742069	0.444266	0.264205	0.251812	0.616643	0.371158	0.589527	0.72422	0.217062	0.278561	0.620835	0.455143	0.546468	0.376483	0.0642253	0.369177	0.530392	0.37081	0.245727	0.199002	0.397254	0.300622

## Sheet: Table S7
Table S7. Univariate Cox results of 30 immune cell ssGSEA scores of EC patients (n = 520).
Cell types	HR	CI_up	CI_low	log_rank_p
aDC	0.833	0.603	1.151	0.269
B.cells	1.186	0.86	1.634	0.299
CD8.T.cells	0.893	0.649	1.229	0.488
Check.point	0.769	0.556	1.063	0.112
Cytotoxic.cells	0.778	0.564	1.072	0.125
DC	0.732	0.53	1.011	0.058
Eosinophils	0.78	0.565	1.077	0.131
HLA	0.75	0.565	1.077	0.081
iDC	0.75	0.542	1.037	0.0815
Macrophages	0.898	0.652	1.238	0.513
Mast.cells	0.81	0.588	1.116	0.197
Neutrophils	0.694	0.5	0.964	0.0294
NK.CD56bright.cells	0.755	0.547	1.042	0.0877
NK.CD56dim.cells	0.004	0	0.26	0.00932
NK.cells	0.733	0.53	1.014	0.0604
pDC	1.005	0.731	1.381	0.977
Plasma.cells	0.815	0.592	1.122	0.209
T.cells	0.654	0.471	0.908	0.0111
T.helper.cells	0.793	0.573	1.096	0.16
Tcm	0.829	0.601	1.144	0.254
Tem	1.019	0.741	1.402	0.907
TFH	0.485	0.343	0.687	4.64e-05
Tgd	0.984	0.715	1.354	0.922
Th1.cells	0.737	0.533	1.02	0.0658
Th17.cells	0.928	0.675	1.276	0.646
Th2.cells	1.234	0.895	0.702	0.199
TIL	0.711	0.514	0.984	0.0398
TReg	0.79	0.573	1.089	0.15
Type_I_IFN_Reponse	1.052	0.765	1.448	0.755
Type_II_IFN_Reponse	0.623	0.446	0.869	0.00532
